# Supplementary material for: catena-Poly[[[bis­(thio­cyanato-κN)zinc]bis­[μ-1,3,5-tris­(1H-1,2,4-triazol-1-yl­meth­yl)benzene-κ2 N 4:N 4′]] mono­hydrate]
Source: Acta Crystallogr Sect E Struct Rep Online. 2012 Sep 26;68(Pt 10):m1299. doi: 10.1107/S1600536812039256 (PMC3470170; doi:10.1107/S1600536812039256)
Supplement: Supplementary file 1 [file e-68-m1299-sup1.cif]

##############################################################################
#                                                                            #
# This CIF contains the data in a paper accepted for publication in          #
# Acta Crystallographica Section E. It conforms to the requirements of       #
# Notes for Authors for Acta Crystallographica Section E, and has been       #
# peer reviewed under the auspices of the IUCr Commission on Journals.       #
#                                                                            #
# Full details of the Crystallographic Information File format               #
# are given in the paper "The Crystallographic Information File (CIF):       #
# a New Standard Archive File for Crystallography" by S. R. Hall, F. H.      #
# Allen and I. D. Brown [Acta Cryst. (1991), A47, 655-685].                  #
#                                                                            #
# The current version of the core CIF dictionary is obtainable from          #
# ftp://ftp.iucr.org/pub/cif_core.dic.                                       #
#                                                                            #
# Software is freely available for graphical display of the structure(s)     #
# in this CIF. For information consult the CIF software page                 #
# http://www.iucr.org/resources/cif/software.                                #
#                                                                            #
# This file may be used for bona fide research purposes within the           #
# scientific community so long as proper attribution is given to the journal # 
# article from which it was obtained.                                        #
#                                                                            #
##############################################################################
data_global
_audit_creation_method     'SHELXL-97'
_journal_date_recd_electronic     2012-08-03
_journal_date_accepted     2012-09-14
_journal_name_full     'Acta Crystallographica, Section E'
_journal_year     2012
_journal_volume     68
_journal_issue     10
_journal_page_first     m1299
_journal_page_last     m1299
_journal_paper_category     QM
_journal_paper_doi     10.1107/S1600536812039256
_journal_coeditor_code     DS2211
_publ_contact_author_name     'Dr. Xian-Ju Shi'
_publ_contact_author_address
;
 Department of Petroleum & Chemical Engineering
 Puyang Vocational and Technical College
 Puyang 457000
 People's Republic of China
;
_publ_contact_author_email     'shixianju@sohu.com'
_publ_contact_author_fax     '86 393 4677168'
_publ_contact_author_phone     '86 393 4677782'
_publ_section_title
;\
<i>catena</i>-Poly[[[bis(thiocyanato-\k<i>N</i>)zinc]bis[\m-1,3,5-\
tris(1<i>H</i>-1,2,4-triazol-1-ylmethyl)benzene-\k^2^<i>N</i>^4^:\
<i>N</i>^4'^]] monohydrate]
;
loop_
    _publ_author_name
    _publ_author_footnote
    _publ_author_address
    'Qing-Xia Li' ?
;
Department of Petroleum & Chemical Engineering
Puyang Vocational and Technical College
Puyang 457000
People's Republic of China
;
    'Xian-Ju Shi' ?
;
Department of Petroleum & Chemical Engineering
Puyang Vocational and Technical College
Puyang  457000
People's Republic of China
;
    'Lai-Cheng Chen' ?
;
Department of Petroleum & Chemical Engineering
Puyang Vocational and Technical College
Puyang  457000
People's Republic of China
;
data_I
_audit_creation_method     SHELXL-97
_chemical_name_systematic
;
<i>catena</i>-Poly[[[bis(thiocyanato-\k<i>N</i>)zinc]bis[\m-1,3,5-
tris(1<i>H</i>-1,2,4-triazol-1-ylmethyl)benzene-\k^2^<i>N</i>^4^:<i>N</i>^4'^]]
monohydrate]
;
_chemical_name_common     ?
_chemical_formula_moiety     'C32 H30 N20 S2 Zn, H2 O1'
_chemical_formula_sum     'C32 H32 N20 O S2 Zn'
_chemical_formula_iupac     '[Zn (N C S)2 (C15 H15 N9)2], H2 O'
_chemical_formula_weight     842.27
_chemical_melting_point     ?
_symmetry_cell_setting     triclinic
_symmetry_space_group_name_H-M     'P -1'
loop_
    _symmetry_equiv_pos_as_xyz
    'x, y, z'
    '-x, -y, -z'
_cell_length_a     8.5766(17)
_cell_length_b     9.5036(19)
_cell_length_c     11.723(2)
_cell_angle_alpha     80.01(3)
_cell_angle_beta     85.40(3)
_cell_angle_gamma     89.55(3)
_cell_volume     938.0(3)
_cell_formula_units_Z     1
_cell_measurement_reflns_used     2773
_cell_measurement_theta_min     2.1759
_cell_measurement_theta_max     27.8485
_cell_measurement_temperature     293(2)
_exptl_crystal_description     'Prism'
_exptl_crystal_colour     'Colorless'
_exptl_crystal_size_max     0.20
_exptl_crystal_size_mid     0.18
_exptl_crystal_size_min     0.16
_exptl_crystal_density_diffrn     1.491
_exptl_crystal_density_meas     ?
_exptl_crystal_density_method     'not measured'
_exptl_crystal_F_000     434
_exptl_absorpt_coefficient_mu     0.825
_exptl_absorpt_correction_type     multi-scan
_exptl_absorpt_process_details     ?
_exptl_absorpt_correction_T_min     0.8524
_exptl_absorpt_correction_T_max     0.8793
_exptl_special_details     ?
_diffrn_ambient_temperature     293(2)
_diffrn_radiation_type     MoK\a
_diffrn_radiation_wavelength     0.71073
_diffrn_radiation_source     'fine-focus sealed tube'
_diffrn_radiation_monochromator     graphite
_diffrn_measurement_device_type     'Rigaku Saturn724'
_diffrn_measurement_method     '\w and \f scans'
_diffrn_detector_area_resol_mean     28.5714
_diffrn_reflns_number     11566
_diffrn_reflns_av_R_equivalents     0.0235
_diffrn_reflns_av_sigmaI/netI     0.0282
_diffrn_reflns_theta_min     2.18
_diffrn_reflns_theta_max     27.94
_diffrn_reflns_theta_full     27.94
_diffrn_measured_fraction_theta_max     0.987
_diffrn_measured_fraction_theta_full     0.987
_diffrn_reflns_limit_h_min     -11
_diffrn_reflns_limit_h_max     11
_diffrn_reflns_limit_k_min     -12
_diffrn_reflns_limit_k_max     12
_diffrn_reflns_limit_l_min     -15
_diffrn_reflns_limit_l_max     15
_diffrn_standards_number     ?
_diffrn_standards_interval_count     ?
_diffrn_standards_interval_time     ?
_diffrn_standards_decay_%     ?
_refine_special_details
;
Refinement of <i>F</i>^2^ against ALL reflections. The weighted <i>R</i>-factor
<i>wR</i> and goodness of fit <i>S</i> are based on <i>F</i>^2^, conventional
<i>R</i>-factors <i>R</i> are based on <i>F</i>, with <i>F</i> set to zero for
negative <i>F</i>^2^. The threshold expression of <i>F</i>^2^ >
\s(<i>F</i>^2^) is used only for calculating <i>R</i>-factors(gt) <i>etc</i>.
and is not relevant to the choice of reflections for refinement.
<i>R</i>-factors based on <i>F</i>^2^ are statistically about twice as large
as those based on <i>F</i>, and <i>R</i>- factors based on ALL data will be
even larger.
;
_reflns_number_total     4444
_reflns_number_gt     3972
_reflns_threshold_expression     I>2sigma(I)
_refine_ls_structure_factor_coef     Fsqd
_refine_ls_matrix_type     full
_refine_ls_R_factor_all     0.0467
_refine_ls_R_factor_gt     0.0411
_refine_ls_wR_factor_gt     0.1027
_refine_ls_wR_factor_ref     0.1077
_refine_ls_goodness_of_fit_ref     1.054
_refine_ls_restrained_S_all     1.311
_refine_ls_number_reflns     4444
_refine_ls_number_parameters     265
_refine_ls_number_restraints     9
_refine_ls_hydrogen_treatment     mixed
_refine_ls_weighting_scheme     calc
_refine_ls_weighting_details
         'calc w=1/[\s^2^(Fo^2^)+(0.0517P)^2^+0.3475P] where P=(Fo^2^+2Fc^2^)/3'
_atom_sites_solution_hydrogens     geom
_atom_sites_solution_primary     direct
_atom_sites_solution_secondary     difmap
_refine_ls_shift/su_max     0.000
_refine_ls_shift/su_mean     0.000
_refine_diff_density_max     0.607
_refine_diff_density_min     -0.390
_refine_ls_extinction_method     none
_refine_ls_extinction_coef     ?
loop_
    _atom_type_symbol
    _atom_type_description
    _atom_type_scat_dispersion_real
    _atom_type_scat_dispersion_imag
    _atom_type_scat_source
    'C' 'C' 0.0033 0.0016
                         'International Tables Vol C Tables 4.2.6.8 and 6.1.1.4'
    'H' 'H' 0.0000 0.0000
                         'International Tables Vol C Tables 4.2.6.8 and 6.1.1.4'
    'N' 'N' 0.0061 0.0033
                         'International Tables Vol C Tables 4.2.6.8 and 6.1.1.4'
    'O' 'O' 0.0106 0.0060
                         'International Tables Vol C Tables 4.2.6.8 and 6.1.1.4'
    'S' 'S' 0.1246 0.1234
                         'International Tables Vol C Tables 4.2.6.8 and 6.1.1.4'
    'Zn' 'Zn' 0.2839 1.4301
                         'International Tables Vol C Tables 4.2.6.8 and 6.1.1.4'
_computing_data_collection     'CrystalClear (Rigaku/MSC, 2006)'
_computing_cell_refinement     'CrystalClear (Rigaku/MSC, 2006)'
_computing_data_reduction     'CrystalClear (Rigaku/MSC, 2006)'
_computing_structure_solution     'SHELXS97 (Sheldrick, 2008)'
_computing_structure_refinement     'SHELXL97 (Sheldrick, 2008)'
_computing_molecular_graphics     'CrystalStructure (Rigaku/MSC, 2006)'
_computing_publication_material     'CrystalStructure (Rigaku/MSC, 2006)'
loop_
    _atom_site_type_symbol
    _atom_site_label
    _atom_site_fract_x
    _atom_site_fract_y
    _atom_site_fract_z
    _atom_site_U_iso_or_equiv
    _atom_site_adp_type
    _atom_site_calc_flag
    _atom_site_refinement_flags
    _atom_site_occupancy
    _atom_site_symmetry_multiplicity
    _atom_site_disorder_assembly
    _atom_site_disorder_group
    Zn Zn1 0.0000 1.0000 0.0000 0.03753(14) Uani d S 1 2 . .
    N N1 -0.1335(3) 1.0823(3) 0.1368(2) 0.0516(6) Uani d . 1 1 . .
    N N2 0.1925(2) 0.9400(2) 0.11113(18) 0.0398(5) Uani d . 1 1 . .
    N N3 0.3170(2) 0.8611(2) 0.26349(17) 0.0374(4) Uani d . 1 1 . .
    N N4 0.4133(3) 0.8369(3) 0.1727(2) 0.0561(7) Uani d . 1 1 . .
    N N5 0.2223(3) 0.2854(2) 0.3054(2) 0.0431(5) Uani d . 1 1 . .
    N N8 0.0899(2) 1.2105(2) -0.06854(18) 0.0397(5) Uani d . 1 1 . .
    N N9 0.0847(3) 1.4448(3) -0.1391(2) 0.0579(7) Uani d . 1 1 . .
    N N10 0.2207(3) 1.3860(2) -0.17586(18) 0.0395(5) Uani d . 1 1 . .
    O O1 0.5990(11) 0.4298(9) 0.9817(9) 0.135(3) Uani d PD 0.50 1 . .
    C C2 0.1872(3) 0.9224(3) 0.2261(2) 0.0404(5) Uani d . 1 1 . .
    H H2 0.1043 0.9494 0.2736 0.049 Uiso calc R 1 1 . .
    C C3 0.3328(3) 0.8857(4) 0.0833(2) 0.0527(7) Uani d . 1 1 . .
    H H3 0.3701 0.8829 0.0070 0.063 Uiso calc R 1 1 . .
    C C4 0.3613(4) 0.8227(3) 0.3821(2) 0.0444(6) Uani d . 1 1 . .
    H H4B 0.3159 0.8913 0.4273 0.053 Uiso calc R 1 1 . .
    H H4A 0.4742 0.8302 0.3812 0.053 Uiso calc R 1 1 . .
    C C5 0.3110(3) 0.6738(2) 0.4421(2) 0.0343(5) Uani d . 1 1 . .
    C C6 0.3413(3) 0.6377(2) 0.5581(2) 0.0350(5) Uani d . 1 1 . .
    H H6 0.3910 0.7036 0.5933 0.042 Uiso calc R 1 1 . .
    C C7 0.2990(3) 0.5056(3) 0.6222(2) 0.0357(5) Uani d . 1 1 . .
    C C8 0.2262(3) 0.4067(3) 0.5681(2) 0.0396(5) Uani d . 1 1 . .
    H H8 0.1982 0.3171 0.6103 0.048 Uiso calc R 1 1 . .
    C C9 0.1954(3) 0.4408(3) 0.4526(2) 0.0385(5) Uani d . 1 1 . .
    C C10 0.2379(3) 0.5756(3) 0.3897(2) 0.0381(5) Uani d . 1 1 . .
    H H10 0.2168 0.5993 0.3121 0.046 Uiso calc R 1 1 . .
    C C11 0.1173(3) 0.3323(3) 0.3945(3) 0.0466(6) Uani d . 1 1 . .
    H H11B 0.0839 0.2503 0.4527 0.056 Uiso calc R 1 1 . .
    H H11A 0.0251 0.3744 0.3599 0.056 Uiso calc R 1 1 . .
    C C14 0.3404(3) 0.4707(3) 0.7471(2) 0.0458(6) Uani d . 1 1 . .
    H H14A 0.4382 0.4187 0.7498 0.055 Uiso calc R 1 1 . .
    H H14B 0.3564 0.5592 0.7753 0.055 Uiso calc R 1 1 . .
    C C15 0.0108(4) 1.3348(3) -0.0744(3) 0.0528(7) Uani d . 1 1 . .
    H H15 -0.0874 1.3420 -0.0360 0.063 Uiso calc R 1 1 . .
    C C16 0.2207(3) 1.2478(3) -0.1330(2) 0.0412(6) Uani d . 1 1 . .
    H H16 0.3017 1.1857 -0.1465 0.049 Uiso calc R 1 1 . .
    C C1 -0.1657(3) 1.0544(3) 0.2354(2) 0.0422(6) Uani d . 1 1 . .
    N N6 0.3491(3) 0.2042(3) 0.3333(2) 0.0560(6) Uani d . 1 1 . .
    N N7 0.3519(4) 0.2694(3) 0.1395(3) 0.0728(8) Uani d . 1 1 . .
    C C12 0.4207(4) 0.1989(4) 0.2304(3) 0.0599(8) Uani d . 1 1 . .
    H H12 0.5134 0.1490 0.2217 0.072 Uiso calc R 1 1 . .
    C C13 0.2266(5) 0.3210(4) 0.1909(3) 0.0661(9) Uani d . 1 1 . .
    H H13 0.1508 0.3756 0.1514 0.079 Uiso calc R 1 1 . .
    H H1A 0.517(7) 0.391(8) 1.021(7) 0.099 Uiso d PD 0.50 1 . .
    H H1B 0.588(10) 0.5203(18) 0.969(8) 0.099 Uiso d PD 0.50 1 . .
    S S1 -0.21123(13) 1.00586(11) 0.37384(7) 0.0710(3) Uani d U 1 1 . .
loop_
    _atom_site_aniso_label
    _atom_site_aniso_U_11
    _atom_site_aniso_U_22
    _atom_site_aniso_U_33
    _atom_site_aniso_U_12
    _atom_site_aniso_U_13
    _atom_site_aniso_U_23
    Zn1 0.0382(2) 0.0368(2) 0.0329(2) 0.00232(16) -0.00183(16) 0.00624(15)
    N1 0.0540(14) 0.0583(15) 0.0387(12) 0.0090(11) 0.0033(11) -0.0010(11)
    N2 0.0371(11) 0.0417(11) 0.0377(11) 0.0018(9) -0.0051(9) 0.0024(9)
    N3 0.0422(11) 0.0363(10) 0.0313(10) 0.0001(8) -0.0048(8) 0.0018(8)
    N4 0.0436(13) 0.0825(19) 0.0403(12) 0.0183(12) -0.0039(10) -0.0054(12)
    N5 0.0470(12) 0.0392(11) 0.0464(12) 0.0006(9) -0.0147(10) -0.0112(9)
    N8 0.0418(11) 0.0370(11) 0.0364(10) 0.0007(9) -0.0020(9) 0.0040(8)
    N9 0.0670(16) 0.0378(12) 0.0624(16) 0.0086(11) 0.0138(13) 0.0002(11)
    N10 0.0450(12) 0.0347(10) 0.0358(10) -0.0016(9) -0.0034(9) 0.0023(8)
    O1 0.147(7) 0.097(5) 0.142(7) -0.010(5) 0.029(6) 0.012(5)
    C2 0.0390(13) 0.0412(13) 0.0391(13) 0.0037(10) -0.0015(10) -0.0019(10)
    C3 0.0417(15) 0.079(2) 0.0343(13) 0.0104(14) -0.0010(11) -0.0011(13)
    C4 0.0587(16) 0.0396(13) 0.0333(12) -0.0075(12) -0.0109(11) 0.0017(10)
    C5 0.0352(12) 0.0323(11) 0.0340(11) 0.0014(9) -0.0028(9) -0.0019(9)
    C6 0.0365(12) 0.0337(11) 0.0345(12) -0.0018(9) -0.0060(9) -0.0034(9)
    C7 0.0360(12) 0.0356(12) 0.0336(11) -0.0013(9) -0.0033(9) -0.0004(9)
    C8 0.0412(13) 0.0328(12) 0.0425(13) -0.0024(10) -0.0027(11) -0.0003(10)
    C9 0.0358(12) 0.0368(12) 0.0439(13) -0.0017(10) -0.0028(10) -0.0098(10)
    C10 0.0435(13) 0.0380(12) 0.0330(12) 0.0014(10) -0.0068(10) -0.0055(10)
    C11 0.0446(15) 0.0441(14) 0.0535(16) -0.0052(11) -0.0081(12) -0.0131(12)
    C14 0.0505(15) 0.0461(14) 0.0368(13) -0.0133(12) -0.0084(11) 0.0072(11)
    C15 0.0564(17) 0.0432(15) 0.0531(16) 0.0054(12) 0.0138(13) -0.0011(12)
    C16 0.0390(13) 0.0381(13) 0.0426(13) 0.0035(10) -0.0054(11) 0.0050(10)
    C1 0.0423(14) 0.0388(13) 0.0457(14) 0.0095(10) -0.0019(11) -0.0090(11)
    N6 0.0552(15) 0.0525(14) 0.0631(16) 0.0080(11) -0.0175(13) -0.0127(12)
    N7 0.089(2) 0.074(2) 0.0569(17) 0.0002(17) 0.0022(16) -0.0172(15)
    C12 0.0532(18) 0.0542(18) 0.078(2) -0.0016(14) -0.0063(16) -0.0266(16)
    C13 0.086(2) 0.063(2) 0.0518(18) 0.0154(18) -0.0215(17) -0.0102(15)
    S1 0.0963(6) 0.0730(5) 0.0395(4) 0.0230(5) 0.0105(4) -0.0065(4)
_geom_special_details
;
All e.s.d.'s (except the e.s.d. in the dihedral angle between two l.s. planes)
are estimated using the full covariance matrix. The cell e.s.d.'s are taken
into account individually in the estimation of e.s.d.'s in distances, angles
and torsion angles; correlations between e.s.d.'s in cell parameters are only
used when they are defined by crystal symmetry. An approximate (isotropic)
treatment of cell e.s.d.'s is used for estimating e.s.d.'s involving l.s.
planes.
;
loop_
    _geom_bond_atom_site_label_1
    _geom_bond_atom_site_label_2
    _geom_bond_site_symmetry_2
    _geom_bond_distance
    _geom_bond_publ_flag
    Zn1 N8 . 2.146(2) ?
    Zn1 N8 2_575 2.146(2) ?
    Zn1 N1 . 2.149(2) ?
    Zn1 N1 2_575 2.149(2) ?
    Zn1 N2 2_575 2.196(2) ?
    Zn1 N2 . 2.196(2) ?
    N1 C1 . 1.152(3) ?
    N2 C2 . 1.327(3) ?
    N2 C3 . 1.344(3) ?
    N3 C2 . 1.322(3) ?
    N3 N4 . 1.346(3) ?
    N3 C4 . 1.455(3) ?
    N4 C3 . 1.316(4) ?
    N5 C13 . 1.324(4) ?
    N5 N6 . 1.357(3) ?
    N5 C11 . 1.452(4) ?
    N8 C16 . 1.316(3) ?
    N8 C15 . 1.353(4) ?
    N9 C15 . 1.314(4) ?
    N9 N10 . 1.361(3) ?
    N10 C16 . 1.322(3) ?
    N10 C14 1_564 1.459(3) ?
    O1 H1A . 0.853(13) ?
    O1 H1B . 0.853(13) ?
    C2 H2 . 0.9300 ?
    C3 H3 . 0.9300 ?
    C4 C5 . 1.516(3) ?
    C4 H4B . 0.9700 ?
    C4 H4A . 0.9700 ?
    C5 C10 . 1.383(3) ?
    C5 C6 . 1.390(3) ?
    C6 C7 . 1.382(3) ?
    C6 H6 . 0.9300 ?
    C7 C8 . 1.398(3) ?
    C7 C14 . 1.515(3) ?
    C8 C9 . 1.383(4) ?
    C8 H8 . 0.9300 ?
    C9 C10 . 1.398(3) ?
    C9 C11 . 1.518(3) ?
    C10 H10 . 0.9300 ?
    C11 H11B . 0.9700 ?
    C11 H11A . 0.9700 ?
    C14 N10 1_546 1.459(3) ?
    C14 H14A . 0.9700 ?
    C14 H14B . 0.9700 ?
    C15 H15 . 0.9300 ?
    C16 H16 . 0.9300 ?
    C1 S1 . 1.625(3) ?
    N6 C12 . 1.317(4) ?
    N7 C13 . 1.322(5) ?
    N7 C12 . 1.334(5) ?
    C12 H12 . 0.9300 ?
    C13 H13 . 0.9300 ?
loop_
    _geom_angle_atom_site_label_1
    _geom_angle_atom_site_label_2
    _geom_angle_atom_site_label_3
    _geom_angle_site_symmetry_1
    _geom_angle_site_symmetry_3
    _geom_angle
    _geom_angle_publ_flag
    N8 Zn1 N8 . 2_575 180.0 ?
    N8 Zn1 N1 . . 89.99(9) ?
    N8 Zn1 N1 2_575 . 90.01(9) ?
    N8 Zn1 N1 . 2_575 90.01(9) ?
    N8 Zn1 N1 2_575 2_575 89.99(9) ?
    N1 Zn1 N1 . 2_575 180.0 ?
    N8 Zn1 N2 . 2_575 85.29(8) ?
    N8 Zn1 N2 2_575 2_575 94.71(8) ?
    N1 Zn1 N2 . 2_575 88.53(9) ?
    N1 Zn1 N2 2_575 2_575 91.47(9) ?
    N8 Zn1 N2 . . 94.71(8) ?
    N8 Zn1 N2 2_575 . 85.29(8) ?
    N1 Zn1 N2 . . 91.47(9) ?
    N1 Zn1 N2 2_575 . 88.53(9) ?
    N2 Zn1 N2 2_575 . 180.00(11) ?
    C1 N1 Zn1 . . 140.3(2) ?
    C2 N2 C3 . . 102.6(2) ?
    C2 N2 Zn1 . . 127.61(18) ?
    C3 N2 Zn1 . . 128.64(18) ?
    C2 N3 N4 . . 109.9(2) ?
    C2 N3 C4 . . 128.9(2) ?
    N4 N3 C4 . . 121.2(2) ?
    C3 N4 N3 . . 102.6(2) ?
    C13 N5 N6 . . 108.7(3) ?
    C13 N5 C11 . . 129.8(3) ?
    N6 N5 C11 . . 121.1(2) ?
    C16 N8 C15 . . 103.1(2) ?
    C16 N8 Zn1 . . 128.82(18) ?
    C15 N8 Zn1 . . 126.93(19) ?
    C15 N9 N10 . . 102.7(2) ?
    C16 N10 N9 . . 109.5(2) ?
    C16 N10 C14 . 1_564 128.6(2) ?
    N9 N10 C14 . 1_564 121.8(2) ?
    H1A O1 H1B . . 109(3) ?
    N2 C2 N3 . . 110.2(2) ?
    N2 C2 H2 . . 124.9 ?
    N3 C2 H2 . . 124.9 ?
    N4 C3 N2 . . 114.6(2) ?
    N4 C3 H3 . . 122.7 ?
    N2 C3 H3 . . 122.7 ?
    N3 C4 C5 . . 114.5(2) ?
    N3 C4 H4B . . 108.6 ?
    C5 C4 H4B . . 108.6 ?
    N3 C4 H4A . . 108.6 ?
    C5 C4 H4A . . 108.6 ?
    H4B C4 H4A . . 107.6 ?
    C10 C5 C6 . . 119.5(2) ?
    C10 C5 C4 . . 124.7(2) ?
    C6 C5 C4 . . 115.9(2) ?
    C7 C6 C5 . . 121.1(2) ?
    C7 C6 H6 . . 119.5 ?
    C5 C6 H6 . . 119.5 ?
    C6 C7 C8 . . 119.0(2) ?
    C6 C7 C14 . . 118.5(2) ?
    C8 C7 C14 . . 122.4(2) ?
    C9 C8 C7 . . 120.6(2) ?
    C9 C8 H8 . . 119.7 ?
    C7 C8 H8 . . 119.7 ?
    C8 C9 C10 . . 119.4(2) ?
    C8 C9 C11 . . 120.2(2) ?
    C10 C9 C11 . . 120.4(2) ?
    C5 C10 C9 . . 120.4(2) ?
    C5 C10 H10 . . 119.8 ?
    C9 C10 H10 . . 119.8 ?
    N5 C11 C9 . . 111.5(2) ?
    N5 C11 H11B . . 109.3 ?
    C9 C11 H11B . . 109.3 ?
    N5 C11 H11A . . 109.3 ?
    C9 C11 H11A . . 109.3 ?
    H11B C11 H11A . . 108.0 ?
    N10 C14 C7 1_546 . 113.3(2) ?
    N10 C14 H14A 1_546 . 108.9 ?
    C7 C14 H14A . . 108.9 ?
    N10 C14 H14B 1_546 . 108.9 ?
    C7 C14 H14B . . 108.9 ?
    H14A C14 H14B . . 107.7 ?
    N9 C15 N8 . . 114.2(3) ?
    N9 C15 H15 . . 122.9 ?
    N8 C15 H15 . . 122.9 ?
    N8 C16 N10 . . 110.5(2) ?
    N8 C16 H16 . . 124.8 ?
    N10 C16 H16 . . 124.8 ?
    N1 C1 S1 . . 176.9(3) ?
    C12 N6 N5 . . 102.2(3) ?
    C13 N7 C12 . . 101.6(3) ?
    N6 C12 N7 . . 115.9(3) ?
    N6 C12 H12 . . 122.1 ?
    N7 C12 H12 . . 122.1 ?
    N5 C13 N7 . . 111.6(3) ?
    N5 C13 H13 . . 124.2 ?
    N7 C13 H13 . . 124.2 ?
