# Supplementary material for: catena-Poly[[[bis­(thio­cyanato-κN)zinc]bis­[μ-1,3,5-tris­(1H-1,2,4-triazol-1-yl­meth­yl)benzene-κ2 N 4:N 4′]] mono­hydrate]
Source: Acta Crystallogr Sect E Struct Rep Online. 2012 Sep 26;68(Pt 10):m1299. doi: 10.1107/S1600536812039256 (PMC3470170; doi:10.1107/S1600536812039256)
Supplement: Supplementary file 2 [file e-68-m1299-Isup2.hkl]

# 
# h,k,l, Fc-squared, Fo-squared, sigma(Fo-squared) and status flag 
# 
data_I
_shelx_title ' s in P-1' 
_shelx_refln_list_code          4 
_shelx_F_calc_maximum       90.51 
_exptl_crystal_F_000       434.00 
_reflns_d_resolution_high  0.7584 
 
loop_ 
 _symmetry_equiv_pos_as_xyz 
 'x, y, z' 
 '-x, -y, -z' 
 
_cell_length_a     8.5766 
_cell_length_b     9.5036 
_cell_length_c    11.7230 
_cell_angle_alpha  80.010 
_cell_angle_beta   85.400 
_cell_angle_gamma  89.550 
 
_shelx_F_squared_multiplier     1.000 
 
loop_ 
 _refln_index_h 
 _refln_index_k 
 _refln_index_l 
 _refln_F_squared_calc 
 _refln_F_squared_meas 
 _refln_F_squared_sigma 
 _refln_observed_status 
   1   0   0     1042.77     1038.01      7.98 o 
   3   0   0      434.94      395.56      2.21 o 
   4   0   0       60.59       45.45      0.99 o 
   5   0   0     1544.14     1539.48     13.37 o 
   6   0   0      410.04      400.95      5.28 o 
   7   0   0       88.71       77.81      2.54 o 
   8   0   0        0.60        2.07      1.19 o 
   9   0   0      423.46      458.14     15.36 o 
  10   0   0       91.08       82.57     16.46 o 
  11   0   0        0.19        0.91      1.43 o 
 -11   1   0       43.33       32.80      9.88 o 
 -10   1   0       42.81       34.75      7.04 o 
  -9   1   0       13.09       18.65      2.84 o 
  -8   1   0       28.92       21.08      2.31 o 
  -7   1   0        8.90       11.00      2.01 o 
  -6   1   0     1129.05     1154.50     14.58 o 
  -5   1   0     2003.50     2190.44     21.93 o 
  -4   1   0        9.86       19.81      0.91 o 
  -3   1   0      143.41      141.17      1.32 o 
  -2   1   0     3671.41     3807.61     28.93 o 
  -1   1   0     2665.24     2642.71     21.88 o 
   0   1   0      612.61      415.08      3.87 o 
   1   1   0       36.16       45.94      0.47 o 
   2   1   0      298.15      234.12      1.31 o 
   3   1   0        2.30       10.26      0.58 o 
   4   1   0      164.41      131.74      1.80 o 
   5   1   0       74.54       57.08      2.06 o 
   6   1   0      138.16      127.51      2.45 o 
   7   1   0      562.23      555.53     17.24 o 
   8   1   0      140.30      145.89      7.56 o 
   9   1   0        0.44        2.55      2.01 o 
  10   1   0        7.05        5.51      2.77 o 
  11   1   0       11.23       12.31      3.53 o 
  -9   2   0       24.14       21.56      3.93 o 
  -8   2   0       19.57       18.72      2.11 o 
  -7   2   0       27.20       30.91      2.90 o 
  -6   2   0      120.76      108.14      3.28 o 
  -5   2   0      777.15      740.40      8.67 o 
  -4   2   0     2515.76     2576.50     24.83 o 
  -3   2   0       41.95       50.89      1.06 o 
  -2   2   0     1777.37     1898.05      9.31 o 
  -1   2   0      413.09      381.44      2.16 o 
   0   2   0     1243.51     1224.77      6.35 o 
   2   2   0      749.72      752.06      6.20 o 
   3   2   0      356.34      361.91      3.74 o 
   4   2   0       80.01       62.82      1.46 o 
   5   2   0      309.93      301.18      3.97 o 
   6   2   0      766.10      767.77      6.39 o 
   7   2   0      177.63      175.78      5.32 o 
   8   2   0        2.17        2.14      0.76 o 
   9   2   0        0.36        0.00      1.46 o 
  10   2   0       56.22       53.68      9.62 o 
  11   2   0       50.07       34.90      8.76 o 
  -9   3   0       92.29       93.93      5.46 o 
  -8   3   0      172.82      172.71      3.25 o 
  -7   3   0        0.62        2.94      0.87 o 
  -6   3   0      165.54      158.71      4.11 o 
  -5   3   0     2023.56     2127.17     29.84 o 
  -4   3   0     2315.93     2334.83     31.35 o 
  -3   3   0      196.29      199.16      2.73 o 
  -2   3   0       12.68       17.17      0.97 o 
  -1   3   0       96.00       69.43      1.25 o 
   0   3   0     1157.01     1102.14      5.34 o 
   2   3   0       67.82       45.06      1.21 o 
   3   3   0      104.07      100.67      1.67 o 
   4   3   0     1191.97     1163.02     15.34 o 
   5   3   0      352.69      341.42      4.17 o 
   6   3   0      240.81      228.33      3.75 o 
   7   3   0       81.48       70.66      4.08 o 
   8   3   0       78.32       86.87      7.75 o 
   9   3   0       59.90       68.81      9.08 o 
  10   3   0       26.93       30.86      6.07 o 
  -9   4   0       94.87       88.49      6.84 o 
  -8   4   0       70.79       71.23      3.39 o 
  -7   4   0       49.28       43.53      2.34 o 
  -6   4   0       22.42       24.74      3.08 o 
  -5   4   0      892.32      892.07     11.31 o 
  -4   4   0      486.74      474.36      4.88 o 
  -3   4   0        2.26        2.09      0.52 o 
  -2   4   0      187.46      187.91      2.38 o 
  -1   4   0        2.86       16.70      1.24 o 
   0   4   0      407.14      375.14      3.74 o 
   1   4   0     2719.29     2822.27     28.68 o 
   2   4   0     1122.54     1202.06      9.70 o 
   3   4   0      209.29      199.50      3.16 o 
   4   4   0      230.43      208.17      3.48 o 
   5   4   0       51.82       44.10      2.46 o 
   6   4   0       49.06       43.03      3.12 o 
   7   4   0      190.85      198.56      7.01 o 
   8   4   0        5.93        7.02      2.91 o 
   9   4   0       19.11       25.84      4.89 o 
  10   4   0        8.52        7.97      1.99 o 
  -9   5   0       14.13       17.69      2.86 o 
  -8   5   0        4.16        5.49      1.42 o 
  -7   5   0        1.55        1.04      0.61 o 
  -6   5   0        4.87        3.86      1.04 o 
  -5   5   0      507.56      498.20      8.86 o 
  -4   5   0     1339.96     1322.53     26.83 o 
  -3   5   0      212.75      204.33      5.94 o 
  -2   5   0      138.68      150.55      2.85 o 
  -1   5   0      610.03      598.73      7.35 o 
   0   5   0      870.76      830.44      9.40 o 
   1   5   0       12.90       12.54      1.56 o 
   2   5   0     1922.08     1951.73     22.59 o 
   3   5   0        0.92        1.07      0.85 o 
   4   5   0        3.38        3.45      1.04 o 
   5   5   0      668.62      668.93     10.84 o 
   6   5   0       19.95       22.24      2.46 o 
   7   5   0       13.92       12.73      1.85 o 
   8   5   0      223.29      236.41      9.83 o 
   9   5   0       62.19       57.41      9.34 o 
  10   5   0        0.32        3.33      1.68 o 
  -9   6   0       22.73       32.79      3.18 o 
  -8   6   0       20.40       21.04      3.72 o 
  -7   6   0       80.78       75.71      4.21 o 
  -6   6   0       21.50       20.25      2.22 o 
  -5   6   0       83.89       79.17      3.33 o 
  -4   6   0      437.55      427.51     11.93 o 
  -3   6   0     1198.53     1326.18     11.23 o 
  -2   6   0       32.73       36.63      1.39 o 
  -1   6   0        1.81        2.22      1.16 o 
   0   6   0      395.00      381.48      5.51 o 
   1   6   0       87.42       96.05      2.94 o 
   2   6   0      910.73      949.46     14.48 o 
   3   6   0      743.41      763.48      9.47 o 
   4   6   0        0.92        0.08      0.87 o 
   5   6   0       21.02       22.42      1.92 o 
   6   6   0      310.12      311.57      8.08 o 
   7   6   0      248.39      237.51      5.84 o 
   8   6   0       11.08       18.94      4.32 o 
   9   6   0       25.19       27.17      7.93 o 
  -9   7   0       56.37       46.15      5.84 o 
  -8   7   0       22.48       14.70      6.07 o 
  -7   7   0        0.33        0.68      0.86 o 
  -6   7   0       20.27       19.52      2.79 o 
  -5   7   0      154.18      155.75      7.70 o 
  -4   7   0      789.26      815.63     15.84 o 
  -3   7   0      267.30      252.56      4.82 o 
  -2   7   0       24.62       20.70      1.61 o 
  -1   7   0        8.29        8.49      1.64 o 
   0   7   0      160.20      150.93      4.25 o 
   1   7   0      172.64      178.10      4.13 o 
   2   7   0        5.08        5.60      1.43 o 
   3   7   0        1.36        0.49      0.90 o 
   4   7   0      148.53      165.65      4.88 o 
   5   7   0      248.68      254.31      7.52 o 
   6   7   0       26.71       18.84      2.04 o 
   7   7   0        1.80        1.95      1.23 o 
   8   7   0       26.87       31.62      5.51 o 
   9   7   0       11.65        6.35      3.26 o 
  -8   8   0       12.76       13.82      2.53 o 
  -7   8   0       18.66       12.86      2.59 o 
  -6   8   0       41.39       52.09      8.89 o 
  -5   8   0       24.40       27.77      3.85 o 
  -4   8   0      166.95      163.99      5.70 o 
  -3   8   0       36.85       39.09      3.56 o 
  -2   8   0       16.78       20.60      2.89 o 
  -1   8   0       11.17       11.89      1.37 o 
   0   8   0        3.76        4.36      1.68 o 
   1   8   0       32.07       32.14      3.38 o 
   2   8   0       14.62       14.04      2.39 o 
   3   8   0      539.74      557.70     13.79 o 
   4   8   0      249.49      292.59     23.20 o 
   5   8   0        2.87        2.67      1.02 o 
   6   8   0       21.81       11.97      1.87 o 
   7   8   0        7.63        5.59      1.89 o 
   8   8   0       14.27       14.68      6.59 o 
  -7   9   0        2.23        2.38      1.48 o 
  -6   9   0       14.62       19.29      3.58 o 
  -5   9   0        3.31        4.24      1.73 o 
  -4   9   0       14.49       15.41      2.61 o 
  -3   9   0       68.07       67.42      5.04 o 
  -2   9   0      198.41      190.01     12.20 o 
  -1   9   0      134.32      135.94      6.66 o 
   0   9   0      135.47      132.23      4.50 o 
   1   9   0      204.16      218.82      6.92 o 
   2   9   0       75.14       72.93      3.71 o 
   3   9   0       91.83       95.68      4.18 o 
   4   9   0       44.21       47.62      3.28 o 
   5   9   0        3.26        0.58      0.75 o 
   6   9   0        3.39        3.39      2.07 o 
   7   9   0       20.58       22.55      4.40 o 
  -6  10   0        1.31        2.43      1.57 o 
  -5  10   0        9.49        7.35      1.96 o 
  -4  10   0       31.75       36.03      6.26 o 
  -3  10   0      107.12       97.73      4.57 o 
  -2  10   0       61.87       70.09      5.42 o 
  -1  10   0       21.04       28.20      3.74 o 
   0  10   0       48.40       50.41      4.55 o 
   1  10   0       13.90       13.20      1.55 o 
   2  10   0        3.99        5.51      1.22 o 
   3  10   0        0.27        1.41      1.00 o 
   4  10   0       79.29       82.37      4.93 o 
   5  10   0       34.73       39.34      7.87 o 
   6  10   0        0.94        2.65      1.45 o 
  -5  11   0       27.16       27.29      4.56 o 
  -4  11   0        0.25        0.79      1.29 o 
  -3  11   0        8.78        8.79      2.10 o 
  -2  11   0       21.68       17.91      2.84 o 
  -1  11   0       77.27       83.18      9.34 o 
   0  11   0       20.43       21.55      3.45 o 
   1  11   0        2.24        2.14      1.83 o 
   2  11   0       57.30       57.81      4.57 o 
   3  11   0       18.43       20.11      3.04 o 
   4  11   0        2.62        3.06      1.50 o 
  -2  12   0        6.67        5.72      4.23 o 
  -1  12   0       27.95       24.05      5.10 o 
   0  12   0       35.51       33.84      6.45 o 
   1  12   0       12.11       10.07      6.22 o 
   2  12   0        0.34        1.12      1.72 o 
  -1 -12   1        1.07        5.75      2.53 o 
   0 -12   1       12.27        8.49      2.36 o 
   1 -12   1       10.26       11.18      2.38 o 
  -4 -11   1       31.63       23.67      3.41 o 
  -3 -11   1        7.85        9.65      1.41 o 
  -2 -11   1        0.33        1.07      0.74 o 
  -1 -11   1        7.76       10.67      2.57 o 
   0 -11   1       56.62       48.44      8.45 o 
   1 -11   1       31.73       26.60      5.21 o 
   2 -11   1       42.99       46.33      5.22 o 
   3 -11   1       39.16       38.22      5.72 o 
   4 -11   1       30.32       20.99      4.50 o 
  -6 -10   1       47.80       44.42      6.62 o 
  -5 -10   1        2.61        1.06      0.99 o 
  -4 -10   1        0.81        3.56      1.28 o 
  -3 -10   1       49.13       57.88      4.35 o 
  -2 -10   1       15.34       20.14      2.38 o 
  -1 -10   1        9.21        6.48      1.64 o 
   0 -10   1        6.05       10.04      2.92 o 
   1 -10   1       51.96       62.13      8.33 o 
   2 -10   1      139.97      144.16      9.82 o 
   3 -10   1        0.45        1.55      1.38 o 
   4 -10   1        0.43        0.03      1.80 o 
   5 -10   1       69.87       70.47      7.18 o 
   6 -10   1       12.73       10.12      6.93 o 
  -7  -9   1        6.46       10.10      2.83 o 
  -6  -9   1        5.64        5.69      1.04 o 
  -5  -9   1       17.51       14.85      1.95 o 
  -4  -9   1       86.43       76.89      5.39 o 
  -3  -9   1       79.66       74.76      4.15 o 
  -2  -9   1      143.36      155.37      5.62 o 
  -1  -9   1       41.82       39.72      4.23 o 
   0  -9   1       12.18        9.66      3.04 o 
   1  -9   1      259.47      276.72      7.45 o 
   2  -9   1      251.59      243.97     14.28 o 
   3  -9   1       98.70      100.25      7.62 o 
   4  -9   1       11.53       10.29      2.12 o 
   5  -9   1       12.21       10.10      2.53 o 
   6  -9   1       76.85       88.94      7.40 o 
   7  -9   1       17.25       13.90      2.90 o 
  -8  -8   1       23.25       21.79      5.42 o 
  -7  -8   1        3.85        3.10      1.12 o 
  -6  -8   1        7.48        7.69      1.28 o 
  -5  -8   1       72.85       68.19      4.03 o 
  -4  -8   1      302.54      299.98      8.55 o 
  -3  -8   1      248.59      246.70      7.77 o 
  -2  -8   1       57.71       62.99      4.42 o 
  -1  -8   1        1.93        2.77      0.98 o 
   0  -8   1       40.53       32.70      2.30 o 
   1  -8   1      446.48      444.60      9.59 o 
   2  -8   1       52.51       48.87      4.14 o 
   3  -8   1        0.58        0.08      1.80 o 
   4  -8   1        2.05        1.51      1.40 o 
   5  -8   1       73.06       72.09      7.64 o 
   6  -8   1      236.86      255.30      7.82 o 
   7  -8   1        2.36        3.25      1.70 o 
   8  -8   1        0.56        1.83      1.66 o 
  -9  -7   1       14.12        6.86      3.42 o 
  -8  -7   1        7.27        7.71      3.25 o 
  -7  -7   1       49.98       58.34      6.05 o 
  -6  -7   1       26.89       28.25      3.26 o 
  -5  -7   1        9.04        8.83      1.31 o 
  -4  -7   1       64.42       55.09      2.94 o 
  -3  -7   1      104.82      106.95      3.33 o 
  -2  -7   1       72.07       77.15      3.64 o 
  -1  -7   1       38.81       45.90      3.73 o 
   0  -7   1       53.00       56.07      3.54 o 
   1  -7   1        3.66        3.38      1.47 o 
   2  -7   1      127.34      129.31      4.01 o 
   3  -7   1      337.67      331.80      4.56 o 
   4  -7   1       59.49       59.87      3.55 o 
   5  -7   1       30.90       36.45      3.49 o 
   6  -7   1      136.42      128.56      4.43 o 
   7  -7   1       73.14       68.43      7.73 o 
   8  -7   1        9.61        7.20      2.34 o 
   9  -7   1        9.37       14.91      3.54 o 
  -9  -6   1       19.24       17.12      3.67 o 
  -8  -6   1       57.76       54.24      8.09 o 
  -7  -6   1       38.94       46.59      5.38 o 
  -6  -6   1       12.66       17.36      2.03 o 
  -5  -6   1       87.61       85.70      2.47 o 
  -4  -6   1      159.28      148.45      4.81 o 
  -3  -6   1      836.28      888.43     12.48 o 
  -2  -6   1      703.60      724.01     10.97 o 
  -1  -6   1       31.41       35.49      3.15 o 
   0  -6   1        1.89        1.65      0.69 o 
   1  -6   1      268.24      256.09      6.40 o 
   2  -6   1      979.37      950.32     12.27 o 
   3  -6   1      186.24      172.76      3.58 o 
   4  -6   1       48.86       44.66      3.09 o 
   5  -6   1       76.65       69.26     10.21 o 
   6  -6   1      256.83      270.46     11.69 o 
   7  -6   1      296.09      290.22     12.71 o 
   8  -6   1        5.30        3.30      1.14 o 
   9  -6   1        1.22        3.60      2.44 o 
 -10  -5   1       24.68       24.78      4.31 o 
  -9  -5   1        4.98        5.32      4.21 o 
  -8  -5   1       55.77       52.05      5.87 o 
  -7  -5   1      504.47      542.99     15.27 o 
  -6  -5   1       35.85       45.85      3.51 o 
  -5  -5   1       89.41       87.01      3.12 o 
  -4  -5   1      128.48      120.64      3.97 o 
  -3  -5   1     1161.90     1208.99     18.18 o 
  -2  -5   1       16.70       12.81      2.32 o 
  -1  -5   1        1.39        1.77      1.03 o 
   0  -5   1       99.38      107.85      1.65 o 
   1  -5   1      333.89      299.06      5.41 o 
   2  -5   1     2401.83     2415.91     28.42 o 
   3  -5   1      195.43      185.14      2.95 o 
   4  -5   1        2.89        2.74      0.60 o 
   5  -5   1      171.24      170.43      5.53 o 
   6  -5   1      226.21      216.44      5.07 o 
   7  -5   1      189.08      188.51      7.65 o 
   8  -5   1       22.26       16.23      3.41 o 
   9  -5   1        2.30        0.94      0.86 o 
  10  -5   1       63.66       58.75      5.37 o 
 -10  -4   1        1.98       -0.30      1.92 o 
  -9  -4   1      165.04      139.51     19.36 o 
  -8  -4   1      104.80       99.29      7.85 o 
  -7  -4   1       52.03       46.56      3.64 o 
  -6  -4   1        7.54       10.15      1.08 o 
  -5  -4   1       30.85       30.49      2.70 o 
  -4  -4   1        5.20        3.46      0.67 o 
  -3  -4   1      844.70      849.44      9.19 o 
  -2  -4   1     1389.98     1356.16     13.65 o 
  -1  -4   1      107.96       80.86      1.49 o 
   0  -4   1     1943.33     2172.88     12.89 o 
   1  -4   1     1741.09     1743.03     24.00 o 
   2  -4   1       88.47      105.07      2.10 o 
   3  -4   1       15.36        8.31      0.74 o 
   4  -4   1       45.36       45.75      1.43 o 
   5  -4   1        7.07        5.77      1.04 o 
   6  -4   1       17.12       18.26      2.68 o 
   7  -4   1      170.62      169.40      5.40 o 
   8  -4   1      215.97      201.45      6.03 o 
   9  -4   1        9.89       10.21      2.18 o 
  10  -4   1        9.09       10.52      2.88 o 
 -10  -3   1        4.54        4.96      3.26 o 
  -9  -3   1       16.85        8.23      2.69 o 
  -8  -3   1       69.76       69.78      5.84 o 
  -7  -3   1      352.46      360.38     14.27 o 
  -6  -3   1      223.83      223.06      3.54 o 
  -5  -3   1       82.68       81.83      1.96 o 
  -4  -3   1      517.79      520.49      5.36 o 
  -3  -3   1      346.22      317.50      3.14 o 
  -2  -3   1     4698.97     4833.85     42.43 o 
  -1  -3   1     1901.15     1898.95      8.87 o 
   0  -3   1     1431.16     1367.77      6.56 o 
   1  -3   1      683.01      641.59      3.51 o 
   2  -3   1      590.32      498.47      3.85 o 
   3  -3   1      290.45      267.57      3.80 o 
   4  -3   1      195.69      195.31      5.11 o 
   5  -3   1      235.66      231.85      5.46 o 
   6  -3   1      578.44      594.32      8.92 o 
   7  -3   1      425.31      445.41     16.46 o 
   8  -3   1      226.16      220.53      7.18 o 
   9  -3   1        1.27        3.37      1.47 o 
  10  -3   1       19.79       23.64      4.53 o 
 -10  -2   1        0.30        1.73      1.61 o 
  -9  -2   1       16.70       12.26      4.60 o 
  -8  -2   1      197.00      184.04      6.62 o 
  -7  -2   1      348.17      360.10      5.09 o 
  -6  -2   1      130.86      142.77      2.69 o 
  -5  -2   1       99.41      108.84      2.48 o 
  -4  -2   1      162.47      145.90      1.30 o 
  -3  -2   1       70.68       52.58      1.61 o 
  -2  -2   1     3176.41     3008.23     19.64 o 
  -1  -2   1       47.93       45.37      1.01 o 
   0  -2   1       28.47       32.13      0.69 o 
   1  -2   1     4351.61     4624.85     35.25 o 
   2  -2   1     1959.72     1913.54      9.87 o 
   3  -2   1      704.22      688.92      3.74 o 
   4  -2   1        4.88        7.12      0.68 o 
   5  -2   1       58.51       57.47      1.97 o 
   6  -2   1      282.22      270.40      5.00 o 
   7  -2   1       99.30      103.85      2.47 o 
   8  -2   1      131.01      132.95      5.01 o 
   9  -2   1       18.83       15.82      1.87 o 
  10  -2   1        0.29       -0.58      1.36 o 
 -11  -1   1       10.88       10.25      3.20 o 
 -10  -1   1       13.47       16.32      2.98 o 
  -9  -1   1        8.69       11.74      3.25 o 
  -8  -1   1       79.17       76.23      2.13 o 
  -7  -1   1      321.05      323.58      5.35 o 
  -6  -1   1      332.62      368.51      3.99 o 
  -5  -1   1       22.82       24.19      1.75 o 
  -4  -1   1       68.01       53.81      1.09 o 
  -3  -1   1      782.31      707.95      4.55 o 
  -2  -1   1      547.21      613.23      4.23 o 
  -1  -1   1      500.49      461.17      1.99 o 
   0  -1   1     2308.94     2366.77     24.14 o 
   1  -1   1      405.09      413.51      4.35 o 
   2  -1   1     1126.26     1053.34      9.09 o 
   3  -1   1        2.78        1.39      0.35 o 
   4  -1   1       13.70       17.70      1.03 o 
   5  -1   1      350.08      347.01      5.05 o 
   6  -1   1      410.68      407.81      5.25 o 
   7  -1   1       68.96       65.17      3.08 o 
   8  -1   1       71.80       61.37      1.78 o 
   9  -1   1      125.99      132.49      4.15 o 
  10  -1   1        4.02        3.34      2.27 o 
  11  -1   1        6.19        4.37      2.00 o 
 -11   0   1       25.31       19.64      4.60 o 
 -10   0   1       40.61       41.43      7.37 o 
  -9   0   1        2.44        5.19      2.24 o 
  -8   0   1      103.04       95.70      3.66 o 
  -7   0   1      268.43      252.92      4.56 o 
  -6   0   1      108.00      102.41      2.50 o 
  -5   0   1      120.16      116.03      1.99 o 
  -4   0   1       11.03        9.65      0.85 o 
  -3   0   1      837.25      802.36      5.58 o 
  -2   0   1      687.92      691.29      4.98 o 
   1   0   1      801.90      863.77      9.72 o 
   3   0   1      109.13      106.27      1.09 o 
   4   0   1       88.24       92.65      1.35 o 
   5   0   1      486.56      499.32     11.97 o 
   6   0   1       31.85       21.92      2.17 o 
   7   0   1      177.41      171.22      2.33 o 
   8   0   1       57.42       63.79      6.45 o 
   9   0   1       48.17       48.75      4.05 o 
  10   0   1       15.57       15.61      3.84 o 
  11   0   1       25.28       24.09      4.52 o 
 -11   1   1        1.95        2.92      2.49 o 
 -10   1   1       77.63       72.50      9.95 o 
  -9   1   1       12.68       10.97      2.81 o 
  -8   1   1       18.51       14.27      1.80 o 
  -7   1   1      292.58      292.67      7.48 o 
  -6   1   1      351.35      368.44     13.71 o 
  -5   1   1       75.59       86.41      1.64 o 
  -4   1   1     3231.67     3823.43     44.70 o 
  -3   1   1     1396.88     1483.90      8.30 o 
  -2   1   1     3216.65     3656.13     21.15 o 
   1   1   1        5.21        4.73      0.34 o 
   2   1   1     2609.07     2558.86     13.98 o 
   3   1   1      258.47      242.95      1.52 o 
   4   1   1       84.89       89.71      1.31 o 
   5   1   1      157.73      136.02      2.28 o 
   6   1   1      206.89      207.55      4.10 o 
   7   1   1       15.04        8.78      1.83 o 
   8   1   1       40.26       39.67      4.24 o 
   9   1   1      164.27      184.34      7.08 o 
  10   1   1       65.50       47.02     12.40 o 
  11   1   1        4.56        8.60      3.86 o 
 -11   2   1       46.26       32.91      7.66 o 
 -10   2   1        0.22        0.78      1.00 o 
  -8   2   1       35.59       35.30      2.28 o 
  -7   2   1       47.57       43.28      2.04 o 
  -6   2   1      383.54      404.04      6.62 o 
  -5   2   1      292.36      293.76      6.67 o 
  -4   2   1      208.46      229.31      3.19 o 
  -3   2   1     1349.06     1288.70      6.94 o 
  -2   2   1     4746.30     4910.75     44.68 o 
  -1   2   1     6509.42     6627.73    111.06 o 
   0   2   1      242.05      198.00      1.86 o 
   2   2   1       14.18       16.29      0.70 o 
   3   2   1     1509.46     1592.43      7.63 o 
   4   2   1       17.39       27.50      0.97 o 
   5   2   1       41.40       40.45      1.64 o 
   6   2   1      578.50      558.25      8.60 o 
   7   2   1      304.53      292.94      8.23 o 
   8   2   1        6.30        2.63      1.36 o 
   9   2   1       27.25       26.49      5.02 o 
  10   2   1       83.22       96.21     15.87 o 
  11   2   1        1.93        5.70      2.19 o 
 -10   3   1        5.67        5.36      1.93 o 
  -9   3   1       83.07       73.95      5.63 o 
  -8   3   1       48.40       55.95      3.70 o 
  -7   3   1        0.82        0.84      0.75 o 
  -6   3   1       27.16       15.53      2.36 o 
  -5   3   1     1000.55     1087.31     15.86 o 
  -4   3   1     2691.59     2749.30     19.53 o 
  -3   3   1      926.22      922.25      6.14 o 
  -2   3   1      648.67      551.05      3.22 o 
  -1   3   1      812.35      810.39      4.14 o 
   0   3   1     2266.13     2137.26     12.04 o 
   1   3   1     1992.89     1982.79     12.87 o 
   2   3   1       71.80       65.24      1.20 o 
   3   3   1     1680.42     1688.42     16.93 o 
   4   3   1       62.94       61.01      1.34 o 
   5   3   1      436.79      455.48      4.80 o 
   6   3   1      631.77      641.08     11.20 o 
   7   3   1       51.48       46.15      2.27 o 
   8   3   1       33.25       30.12      2.38 o 
   9   3   1       10.79       14.85      2.80 o 
  10   3   1       29.47       35.46      7.06 o 
  -9   4   1       54.26       49.82      3.74 o 
  -8   4   1       43.74       43.16      2.54 o 
  -7   4   1      108.21      105.91      3.88 o 
  -6   4   1      407.28      414.88      9.10 o 
  -5   4   1       85.15       92.07      2.84 o 
  -4   4   1       76.71       71.75      4.14 o 
  -3   4   1      712.39      637.70     10.02 o 
  -2   4   1      133.63      119.73      2.05 o 
  -1   4   1      212.89      224.04      4.13 o 
   0   4   1      325.21      321.34      3.56 o 
   1   4   1     1193.26     1093.17      8.05 o 
   2   4   1     3171.59     3171.99     21.08 o 
   3   4   1      895.56      887.96      9.22 o 
   4   4   1      374.77      390.87      5.58 o 
   5   4   1       98.69      105.57      3.22 o 
   6   4   1       69.45       64.20      4.05 o 
   7   4   1       50.66       47.57      2.28 o 
   8   4   1        1.55        0.44      1.06 o 
   9   4   1        2.13        3.43      3.37 o 
  10   4   1       13.59       25.22      5.58 o 
  -9   5   1       38.91       36.25      3.11 o 
  -8   5   1      124.99      118.22      3.36 o 
  -7   5   1        0.64        1.21      0.68 o 
  -6   5   1      162.87      152.33      3.89 o 
  -5   5   1       13.85       18.63      2.06 o 
  -4   5   1      587.95      569.28      7.71 o 
  -3   5   1     1303.05     1322.85     12.52 o 
  -2   5   1      326.83      299.73      8.74 o 
  -1   5   1       16.37       15.21      1.69 o 
   0   5   1        6.78        9.45      0.94 o 
   1   5   1     2604.09     2736.62     43.21 o 
   2   5   1     1786.37     1715.27     19.58 o 
   3   5   1      198.89      190.78      5.65 o 
   4   5   1        2.81        2.52      0.77 o 
   5   5   1        0.88        0.99      0.99 o 
   6   5   1       99.84      102.83      3.39 o 
   7   5   1      231.70      214.85      8.09 o 
   8   5   1        2.28        3.04      1.29 o 
   9   5   1        0.99        0.88      2.25 o 
  10   5   1       41.03       39.83      7.76 o 
  -9   6   1       14.51       13.73      1.72 o 
  -8   6   1       80.26       74.98      7.95 o 
  -7   6   1        2.76        4.47      1.64 o 
  -6   6   1       23.97       24.05      1.84 o 
  -5   6   1      357.27      346.56      5.73 o 
  -4   6   1      904.60      981.40     15.34 o 
  -3   6   1      244.07      219.12      3.74 o 
  -2   6   1      382.26      413.56     11.39 o 
  -1   6   1      757.09      769.17      8.96 o 
   0   6   1      100.47      103.17      3.34 o 
   1   6   1      422.20      385.45      4.02 o 
   2   6   1      311.47      301.33      6.08 o 
   3   6   1      121.96      117.64      3.17 o 
   4   6   1      815.96      826.92     14.53 o 
   5   6   1      490.16      532.66     10.11 o 
   6   6   1        0.66        0.44      0.84 o 
   7   6   1       54.00       52.31      4.52 o 
   8   6   1      131.08      119.61      8.88 o 
   9   6   1        6.66        7.05      2.18 o 
  -9   7   1        3.49        5.25      1.37 o 
  -8   7   1       40.85       40.64      8.13 o 
  -7   7   1      167.77      162.72      8.83 o 
  -6   7   1       20.82       18.47      2.83 o 
  -5   7   1       65.82       62.05      3.18 o 
  -4   7   1       55.43       55.01      2.57 o 
  -3   7   1     1124.04     1174.32     18.39 o 
  -2   7   1      522.98      510.28      6.86 o 
  -1   7   1       24.32       29.75      1.93 o 
   0   7   1       10.48       15.91      1.60 o 
   1   7   1       58.93       52.54      4.61 o 
   2   7   1     1236.04     1270.76     28.93 o 
   3   7   1     1229.05     1234.46     19.57 o 
   4   7   1      261.71      247.55      6.92 o 
   5   7   1       14.04        9.09      1.31 o 
   6   7   1      269.62      283.64      7.38 o 
   7   7   1       50.93       43.90     12.31 o 
   8   7   1       20.07       15.03      3.22 o 
   9   7   1        0.58        4.26      2.05 o 
  -8   8   1       92.70       97.56      7.18 o 
  -7   8   1       42.71       50.48      4.47 o 
  -6   8   1        9.05        8.69      2.16 o 
  -5   8   1        5.20        5.48      1.47 o 
  -4   8   1      150.44      158.31      5.19 o 
  -3   8   1      432.47      440.25     10.58 o 
  -2   8   1       73.17       80.12      4.18 o 
  -1   8   1      144.74      137.78      4.72 o 
   0   8   1       69.14       60.97      2.56 o 
   1   8   1      237.20      251.18      4.42 o 
   2   8   1       23.80       29.29      3.01 o 
   3   8   1        2.22        0.86      0.71 o 
   4   8   1        3.54        3.46      1.12 o 
   5   8   1      156.10      170.71      5.83 o 
   6   8   1       70.28       83.29      6.05 o 
   7   8   1       19.22       17.52      2.95 o 
   8   8   1        6.03        5.33      2.94 o 
  -7   9   1       66.92       64.36      4.96 o 
  -6   9   1        3.26        4.27      1.49 o 
  -5   9   1       14.69       13.10      2.82 o 
  -4   9   1       10.28       10.81      1.87 o 
  -3   9   1      120.31      126.67      5.61 o 
  -2   9   1      174.54      167.71      7.51 o 
  -1   9   1      115.53      103.39      4.69 o 
   0   9   1       69.13       71.59      3.94 o 
   1   9   1        1.48        2.83      1.70 o 
   2   9   1      186.80      186.68      5.33 o 
   3   9   1      362.88      355.34      8.95 o 
   4   9   1       29.42       29.05      3.64 o 
   5   9   1       14.96       18.77      2.07 o 
   6   9   1       16.09       19.82      2.47 o 
   7   9   1        5.16        5.75      3.05 o 
  -6  10   1       22.12       17.55      2.94 o 
  -5  10   1        1.23        3.32      1.19 o 
  -4  10   1        2.21        5.19      1.89 o 
  -3  10   1      120.86      127.00      5.89 o 
  -2  10   1      145.81      156.51     10.78 o 
  -1  10   1       29.24       25.84      2.95 o 
   0  10   1        5.50        6.36      1.34 o 
   1  10   1       46.29       47.29      3.54 o 
   2  10   1       43.98       45.84      4.15 o 
   3  10   1       36.55       30.38      2.86 o 
   4  10   1       13.59       12.00      1.85 o 
   5  10   1        6.83        4.44      1.46 o 
   6  10   1        7.29        7.76      3.30 o 
  -5  11   1        9.64        9.46      3.30 o 
  -4  11   1        5.65        6.63      2.09 o 
  -3  11   1       37.00       38.93      6.42 o 
  -2  11   1       72.23       60.21      8.66 o 
  -1  11   1       26.81       29.54      7.76 o 
   0  11   1        1.21        0.43      1.22 o 
   1  11   1       30.38       34.16      4.08 o 
   2  11   1        2.27        2.70      1.51 o 
   3  11   1        7.53        3.72      1.28 o 
   4  11   1       47.66       42.80      6.58 o 
   5  11   1        2.38        0.90      0.78 o 
  -2  12   1       86.81       94.17     13.09 o 
  -1  12   1       23.97       23.03      3.60 o 
   0  12   1        6.57        6.82      2.54 o 
   1  12   1       12.06       14.45      2.27 o 
   2  12   1       42.66       38.54      7.56 o 
  -4 -11   2        1.11        3.40      3.07 o 
  -3 -11   2        5.79        4.44      1.13 o 
  -2 -11   2       29.94       24.07      3.88 o 
  -1 -11   2       64.59       68.18      7.06 o 
   0 -11   2        7.24        5.86      2.00 o 
   1 -11   2        6.71       12.22      2.34 o 
   2 -11   2       60.00       51.01      7.69 o 
   3 -11   2       19.86       22.95      3.33 o 
   4 -11   2       29.53       27.43      4.24 o 
  -5 -10   2       25.60       28.19      4.14 o 
  -4 -10   2       45.07       42.98      5.37 o 
  -3 -10   2        6.46        3.17      1.12 o 
  -2 -10   2        9.09        8.47      1.55 o 
  -1 -10   2       31.36       29.25      3.76 o 
   0 -10   2       36.20       30.27      4.26 o 
   1 -10   2        9.25        9.91      2.81 o 
   2 -10   2        5.78        3.98      1.44 o 
   3 -10   2       66.97       69.47      6.08 o 
   4 -10   2      116.13      123.72      6.73 o 
   5 -10   2        1.27        1.46      1.14 o 
   6 -10   2       10.26        6.35      2.73 o 
  -7  -9   2       13.70       15.29      3.48 o 
  -6  -9   2      110.92      118.94      5.54 o 
  -5  -9   2       11.02       13.08      1.61 o 
  -4  -9   2        0.51        2.35      0.88 o 
  -3  -9   2        2.57        1.50      0.98 o 
  -2  -9   2      103.26      100.93      6.35 o 
  -1  -9   2       75.94       80.29      3.82 o 
   0  -9   2       77.48       86.72      5.24 o 
   1  -9   2      133.46      133.61      6.87 o 
   2  -9   2       74.32       73.62      5.30 o 
   3  -9   2      143.62      151.49      8.47 o 
   4  -9   2       90.34       99.21      6.10 o 
   5  -9   2       31.81       31.69      4.32 o 
   6  -9   2        5.91        4.81      1.54 o 
   7  -9   2       29.13       24.72      3.97 o 
  -8  -8   2       23.76       27.61      5.48 o 
  -7  -8   2        0.98        1.59      0.77 o 
  -6  -8   2       19.91       22.57      2.63 o 
  -5  -8   2       25.50       30.97      3.15 o 
  -4  -8   2       38.81       42.06      4.46 o 
  -3  -8   2      189.78      174.86      4.54 o 
  -2  -8   2      314.29      306.02     10.07 o 
  -1  -8   2      283.66      274.00      6.91 o 
   0  -8   2      240.54      241.61      6.45 o 
   1  -8   2       13.69       13.20      1.52 o 
   2  -8   2       31.26       34.19      5.60 o 
   3  -8   2       99.10      106.65      5.65 o 
   4  -8   2        1.07        3.85      3.64 o 
   5  -8   2       37.38       40.20      6.51 o 
   6  -8   2       60.04       67.72      6.26 o 
   7  -8   2       17.74       22.11      7.77 o 
   8  -8   2       56.07       55.13      3.41 o 
  -8  -7   2        2.95        3.60      2.47 o 
  -7  -7   2        1.48        0.56      0.95 o 
  -6  -7   2       42.73       45.27      5.47 o 
  -5  -7   2      160.57      184.36      5.51 o 
  -4  -7   2      165.78      169.84      4.15 o 
  -3  -7   2       92.97       80.24      3.64 o 
  -2  -7   2        4.59        5.97      1.87 o 
  -1  -7   2       76.73       92.70      4.95 o 
   0  -7   2       56.66       56.21      3.29 o 
   1  -7   2        0.79        2.10      0.63 o 
   2  -7   2       46.63       42.06      4.92 o 
   3  -7   2       14.47       13.13      2.49 o 
   4  -7   2      122.90      114.58      6.78 o 
   5  -7   2      258.24      270.85      9.29 o 
   6  -7   2       89.55       89.39      6.37 o 
   7  -7   2       33.55       32.84      6.92 o 
   8  -7   2       32.30       31.34      5.55 o 
   9  -7   2        1.91        2.20      1.23 o 
  -9  -6   2        0.25        0.26      2.46 o 
  -8  -6   2       26.71       27.80      5.45 o 
  -7  -6   2       82.68       72.61      4.78 o 
  -6  -6   2       99.01       91.76      3.09 o 
  -5  -6   2      191.05      212.37      5.32 o 
  -4  -6   2        7.31       12.47      1.50 o 
  -3  -6   2        1.02        1.96      0.82 o 
  -2  -6   2      451.74      481.63      6.81 o 
  -1  -6   2     1011.01     1015.35     15.90 o 
   0  -6   2       42.76       32.96      2.62 o 
   1  -6   2       85.51       76.82      1.62 o 
   2  -6   2      370.42      368.70      3.67 o 
   3  -6   2      431.32      428.04      7.83 o 
   4  -6   2      399.03      414.24      7.29 o 
   5  -6   2        1.78        0.50      1.63 o 
   6  -6   2       50.94       56.15      3.60 o 
   7  -6   2      181.97      184.85      5.84 o 
   8  -6   2       41.71       47.82      3.68 o 
   9  -6   2       16.86       19.36      4.55 o 
  -9  -5   2       67.92       63.75     11.61 o 
  -8  -5   2      148.16      134.36     11.62 o 
  -7  -5   2       18.96       11.80      2.02 o 
  -6  -5   2       45.37       44.61      3.76 o 
  -5  -5   2      170.49      195.08      7.52 o 
  -4  -5   2       27.13       34.49      2.77 o 
  -3  -5   2      318.14      335.92      6.48 o 
  -2  -5   2      294.31      266.04      5.33 o 
  -1  -5   2      133.15      100.59      2.65 o 
   0  -5   2      316.88      289.31      4.32 o 
   1  -5   2      721.19      794.08      7.66 o 
   2  -5   2      278.29      273.43      4.72 o 
   3  -5   2      273.89      261.78     14.13 o 
   4  -5   2      315.27      316.53      7.84 o 
   5  -5   2       11.99       15.85      2.29 o 
   6  -5   2      141.75      129.53      6.05 o 
   7  -5   2      201.10      206.22      7.59 o 
   8  -5   2       86.78      104.50      8.98 o 
   9  -5   2       26.74       28.56      5.68 o 
  10  -5   2       13.68        9.14      2.65 o 
 -10  -4   2       53.25       57.92     10.20 o 
  -9  -4   2        3.49        2.38      2.34 o 
  -8  -4   2        0.73        1.63      0.97 o 
  -7  -4   2      147.79      130.70      9.31 o 
  -6  -4   2       12.43       11.38      1.44 o 
  -5  -4   2       19.90       22.56      1.87 o 
  -4  -4   2       65.26       61.74      2.42 o 
  -3  -4   2       33.26       33.47      1.30 o 
  -2  -4   2     1041.25     1096.11     11.10 o 
  -1  -4   2     1794.82     1899.33     16.46 o 
   0  -4   2      277.26      235.42      2.78 o 
   1  -4   2       43.40       26.90      1.43 o 
   2  -4   2      496.93      512.44     11.47 o 
   3  -4   2     1239.54     1239.20     16.12 o 
   4  -4   2       24.99       18.45      3.20 o 
   5  -4   2       38.82       40.63      1.55 o 
   6  -4   2       15.05       18.73      1.49 o 
   7  -4   2      196.69      180.98      4.99 o 
   8  -4   2       15.18       11.21      2.33 o 
   9  -4   2       21.67       20.24      4.72 o 
  10  -4   2       29.05       26.89      2.96 o 
 -10  -3   2        0.72        3.05      2.15 o 
  -9  -3   2      156.11      179.40     13.62 o 
  -8  -3   2        3.71        3.07      1.12 o 
  -7  -3   2      122.70      104.08      4.07 o 
  -6  -3   2      359.12      345.13      7.03 o 
  -5  -3   2        7.97        7.55      0.67 o 
  -4  -3   2      430.37      435.13      8.57 o 
  -3  -3   2     1568.62     1857.42     21.59 o 
  -2  -3   2      480.82      491.70      2.88 o 
  -1  -3   2      284.42      230.15      2.13 o 
   0  -3   2     1341.83     1318.93      9.43 o 
   1  -3   2       17.30       17.64      0.67 o 
   2  -3   2      696.12      669.58      8.14 o 
   3  -3   2     1055.43     1032.86     14.52 o 
   4  -3   2       42.09       34.41      1.46 o 
   5  -3   2       37.57       31.64      2.17 o 
   6  -3   2        1.88        1.12      0.45 o 
   7  -3   2      353.22      364.67      8.04 o 
   8  -3   2      538.70      550.59     18.16 o 
   9  -3   2       39.69       36.47      6.03 o 
  10  -3   2       26.10       25.60      6.02 o 
 -10  -2   2       23.69       24.18      5.02 o 
  -9  -2   2       41.06       40.74      5.65 o 
  -8  -2   2       69.13       68.91      3.49 o 
  -7  -2   2      116.97      108.75      2.53 o 
  -6  -2   2      246.39      219.99      4.41 o 
  -5  -2   2      672.86      667.04      9.65 o 
  -4  -2   2      108.74      108.13      1.34 o 
  -3  -2   2       25.97       34.89      1.21 o 
  -2  -2   2     1996.91     2089.74      9.51 o 
  -1  -2   2     1102.27     1099.36      5.30 o 
   0  -2   2      880.45      783.69      4.31 o 
   1  -2   2      275.39      285.66      2.09 o 
   2  -2   2      641.26      615.45      3.59 o 
   3  -2   2     1432.75     1360.56     11.68 o 
   4  -2   2      713.14      681.22      6.80 o 
   5  -2   2      241.72      266.77      3.55 o 
   6  -2   2        1.06        2.23      0.52 o 
   7  -2   2      106.51      105.69      3.12 o 
   8  -2   2      346.07      398.29     12.46 o 
   9  -2   2       76.32       69.51      6.97 o 
  10  -2   2       14.52        9.28      2.00 o 
 -10  -1   2       10.03       11.71      4.05 o 
  -9  -1   2        0.58        6.49      6.77 o 
  -8  -1   2       16.66       19.58      2.81 o 
  -7  -1   2      122.69      122.92      5.67 o 
  -6  -1   2      924.41      907.41      9.53 o 
  -5  -1   2      240.28      213.76      3.24 o 
  -4  -1   2        4.96        6.13      0.52 o 
  -3  -1   2      142.31      157.79      3.31 o 
  -2  -1   2      767.10      821.84      4.52 o 
  -1  -1   2     2989.94     3094.60     16.73 o 
   0  -1   2     2045.43     1998.95     11.73 o 
   1  -1   2     2779.77     2783.26     36.25 o 
   2  -1   2      642.20      625.77      2.75 o 
   3  -1   2     3831.32     3931.33     30.52 o 
   4  -1   2     2156.60     2210.93     23.40 o 
   5  -1   2       75.32       80.24      3.37 o 
   6  -1   2       66.03       70.11      2.11 o 
   7  -1   2      111.62      117.51      2.45 o 
   8  -1   2      509.82      521.90     16.93 o 
   9  -1   2       31.71       31.79      2.35 o 
  10  -1   2       13.11        8.26      5.14 o 
 -11   0   2       14.12       13.99      3.35 o 
 -10   0   2       20.08       18.66      3.11 o 
  -9   0   2        5.27        8.65      1.44 o 
  -8   0   2      195.12      198.40      6.30 o 
  -7   0   2      307.80      302.61      8.17 o 
  -6   0   2      370.85      354.73      3.72 o 
  -5   0   2       26.77       23.62      1.11 o 
  -4   0   2        1.30        2.27      0.40 o 
  -3   0   2      182.42      175.67      1.74 o 
  -2   0   2       54.59       40.20      1.16 o 
  -1   0   2     1890.31     1914.45     13.66 o 
   0   0   2       36.07       37.23      0.47 o 
   1   0   2     2226.23     2243.04     10.59 o 
   2   0   2     7188.47     7415.48    124.38 o 
   3   0   2     3011.34     2994.09     15.09 o 
   4   0   2     1673.12     1607.94      8.47 o 
   5   0   2       48.77       53.46      0.99 o 
   6   0   2       34.72       37.18      1.24 o 
   7   0   2        0.98        1.22      0.51 o 
   8   0   2       29.84       38.73      4.56 o 
   9   0   2      144.11      127.23      7.72 o 
  10   0   2       52.06       54.75      7.82 o 
  11   0   2       31.62       24.91      7.33 o 
 -10   1   2       17.64       21.74      4.71 o 
  -9   1   2       25.20       25.21      4.61 o 
  -8   1   2       54.76       51.37      2.50 o 
  -7   1   2        7.95       14.01      1.40 o 
  -6   1   2      241.29      240.76      4.39 o 
  -5   1   2      720.02      797.12      7.73 o 
  -4   1   2        1.08        3.38      1.18 o 
  -3   1   2      363.46      403.68      3.35 o 
  -2   1   2     8192.28     9427.29    157.85 o 
  -1   1   2     4348.89     4628.69     51.23 o 
   0   1   2      845.46      825.25      4.13 o 
   1   1   2     1107.86     1050.75      5.05 o 
   2   1   2      526.55      500.33      2.53 o 
   3   1   2     1257.25     1138.57      7.02 o 
   4   1   2     1825.64     1840.85     26.48 o 
   5   1   2       12.60       14.40      1.89 o 
   6   1   2       31.10       26.42      2.84 o 
   7   1   2        0.67        3.02      0.98 o 
   8   1   2      132.75      137.32      5.38 o 
   9   1   2      330.04      350.47     16.97 o 
  10   1   2       42.69       39.09      7.60 o 
  11   1   2        2.08        3.64      2.09 o 
 -10   2   2       49.00       52.06      5.66 o 
  -9   2   2        0.74        2.77      1.97 o 
  -8   2   2       15.63       12.15      2.04 o 
  -7   2   2      158.69      167.13      4.66 o 
  -6   2   2      102.88      112.82      5.15 o 
  -5   2   2      960.32     1013.86     13.96 o 
  -4   2   2      838.25     1001.92     10.14 o 
  -3   2   2       53.25       55.82      1.08 o 
  -2   2   2        2.54        2.66      0.55 o 
  -1   2   2     3423.45     3385.46     22.24 o 
   0   2   2      642.98      643.80      3.83 o 
   2   2   2      155.84      150.75      1.18 o 
   3   2   2     1935.16     1810.35     19.96 o 
   4   2   2     1245.25     1151.12     15.01 o 
   5   2   2     1129.61     1233.08     17.39 o 
   6   2   2        4.04        3.49      1.33 o 
   7   2   2        1.82        1.24      1.50 o 
   8   2   2      114.51      122.19      6.40 o 
   9   2   2      127.63      135.51      6.51 o 
  10   2   2       11.12       11.19      3.26 o 
  11   2   2        1.40        2.15      1.67 o 
 -10   3   2       12.56       10.48      2.19 o 
  -9   3   2       23.49       17.76      3.12 o 
  -8   3   2       76.96       65.63      4.50 o 
  -7   3   2      237.62      245.53      7.08 o 
  -6   3   2     1698.32     1915.94     24.11 o 
  -5   3   2       55.60       45.45      2.62 o 
  -4   3   2      317.58      330.56      4.82 o 
  -3   3   2     1034.05     1059.94      8.00 o 
  -2   3   2     2834.22     2736.94     13.90 o 
  -1   3   2     1385.89     1363.60      8.06 o 
   0   3   2     2001.35     2060.62     17.04 o 
   1   3   2     2536.99     2598.16     17.81 o 
   2   3   2      316.08      271.50      2.65 o 
   3   3   2     5059.24     5176.13     28.94 o 
   4   3   2      494.80      473.81      5.82 o 
   5   3   2      256.37      217.64      3.17 o 
   6   3   2       72.98       77.36      4.15 o 
   7   3   2       52.17       57.77      7.19 o 
   8   3   2       13.42       17.45      2.20 o 
   9   3   2       35.65       30.19      2.44 o 
  10   3   2       77.02       72.95     10.97 o 
  -9   4   2       47.46       46.93      4.80 o 
  -8   4   2      158.94      147.67      4.17 o 
  -7   4   2      120.07      117.96      6.76 o 
  -6   4   2       81.97       83.10      3.55 o 
  -5   4   2      328.82      320.41     10.20 o 
  -4   4   2      405.30      440.45      6.56 o 
  -3   4   2       17.68       15.87      1.45 o 
  -2   4   2      338.60      290.54      3.24 o 
  -1   4   2     1294.32     1242.04      8.19 o 
   0   4   2       83.37       86.13      1.58 o 
   1   4   2      199.45      216.52      2.77 o 
   2   4   2      140.14      126.98      3.19 o 
   3   4   2        1.77        2.52      0.58 o 
   4   4   2     1209.79     1194.48     20.46 o 
   5   4   2      727.15      723.78      9.85 o 
   6   4   2      134.59      135.09      5.50 o 
   7   4   2       39.62       44.33      2.81 o 
   8   4   2        1.35        1.42      1.00 o 
   9   4   2        5.68        7.13      1.55 o 
  10   4   2       44.42       44.42      9.43 o 
  -9   5   2       10.82       13.60      2.74 o 
  -8   5   2        1.71        2.40      0.91 o 
  -7   5   2        7.17        3.34      2.11 o 
  -6   5   2      109.72      109.74      4.22 o 
  -5   5   2      176.75      193.22      5.26 o 
  -4   5   2        1.32       -0.08      0.81 o 
  -3   5   2      113.87      121.83      3.66 o 
  -2   5   2      532.47      472.76      5.87 o 
  -1   5   2     1153.07     1125.83     13.15 o 
   0   5   2      890.76      950.35     11.41 o 
   1   5   2      783.53      785.17     10.66 o 
   2   5   2      822.62      819.13     10.99 o 
   3   5   2       38.44       39.78      1.88 o 
   4   5   2     1281.07     1253.30     18.66 o 
   5   5   2      170.44      145.29      4.01 o 
   6   5   2       78.61       72.48      5.91 o 
   7   5   2       19.70       16.62      2.79 o 
   8   5   2        4.14        3.14      1.35 o 
   9   5   2       17.98        6.99      3.78 o 
  10   5   2       25.89       20.61      5.48 o 
  -9   6   2       12.23        9.50      1.45 o 
  -8   6   2        8.23        4.99      1.89 o 
  -7   6   2        0.42        1.87      1.41 o 
  -6   6   2      359.73      353.96     11.42 o 
  -5   6   2      373.16      353.93     11.32 o 
  -4   6   2        0.67        2.65      1.08 o 
  -3   6   2        8.53        6.71      2.67 o 
  -2   6   2      760.29      753.65     18.85 o 
  -1   6   2     1419.80     1481.90     15.99 o 
   0   6   2      539.23      581.13     11.55 o 
   1   6   2       26.57       35.96      2.61 o 
   2   6   2       89.42       92.72      4.25 o 
   3   6   2      530.97      530.93      8.57 o 
   4   6   2      258.92      254.26      6.11 o 
   5   6   2        0.55        0.98      0.75 o 
   6   6   2      129.79      132.65      3.53 o 
   7   6   2       66.75       83.65      4.10 o 
   8   6   2       29.45       35.34      2.91 o 
   9   6   2       18.16       22.07      6.88 o 
  -9   7   2        8.18        5.92      1.88 o 
  -8   7   2       19.25       17.91      2.65 o 
  -7   7   2       33.26       33.62      3.23 o 
  -6   7   2       85.66       84.04      3.53 o 
  -5   7   2      142.45      152.38      7.58 o 
  -4   7   2        0.91        0.42      1.00 o 
  -3   7   2       20.09       13.87      3.61 o 
  -2   7   2      428.68      422.00      8.44 o 
  -1   7   2      374.31      368.46      5.08 o 
   0   7   2      274.55      269.51      6.20 o 
   1   7   2      334.08      340.89     11.38 o 
   2   7   2       41.96       54.24      4.67 o 
   3   7   2       53.49       43.43      2.20 o 
   4   7   2       85.24       81.36      3.69 o 
   5   7   2      216.01      199.34      4.65 o 
   6   7   2       26.91       26.37      2.07 o 
   7   7   2      132.48      167.01      5.02 o 
   8   7   2       13.51       14.97      3.81 o 
   9   7   2        1.96        2.78      3.21 o 
  -8   8   2        0.56        2.31      1.40 o 
  -7   8   2       97.06      101.72      4.90 o 
  -6   8   2        5.33        6.30      2.28 o 
  -5   8   2       31.01       30.99      4.28 o 
  -4   8   2      255.24      263.13      7.76 o 
  -3   8   2        5.65        2.94      1.21 o 
  -2   8   2        1.03        1.00      1.16 o 
  -1   8   2      465.20      492.32      8.83 o 
   0   8   2        9.58        8.99      1.64 o 
   1   8   2       67.36       65.90      3.41 o 
   2   8   2      410.62      422.83      7.41 o 
   3   8   2        4.83        3.05      1.26 o 
   4   8   2       24.70       20.66      3.04 o 
   5   8   2      313.42      295.23     10.50 o 
   6   8   2       63.50       61.21      4.75 o 
   7   8   2       18.20       17.17      3.97 o 
  -7   9   2        8.85       12.96      2.33 o 
  -6   9   2       52.14       50.74      6.90 o 
  -5   9   2      129.75      131.47      8.23 o 
  -4   9   2       12.71       16.48      2.53 o 
  -3   9   2        9.09        5.49      1.47 o 
  -2   9   2       29.83       26.22      3.09 o 
  -1   9   2       60.88       59.68      3.26 o 
   0   9   2      531.19      530.26     20.59 o 
   1   9   2      190.38      186.37      6.68 o 
   2   9   2       12.93       15.75      2.89 o 
   3   9   2       48.57       51.87      3.26 o 
   4   9   2      162.81      162.37      6.61 o 
   5   9   2       25.85       23.20      3.08 o 
   6   9   2       11.41        6.69      1.96 o 
   7   9   2        9.78        6.19      1.70 o 
  -6  10   2       47.19       36.74      6.30 o 
  -5  10   2       11.07        8.45      2.73 o 
  -4  10   2        1.54        2.03      2.50 o 
  -3  10   2        4.96        2.43      1.67 o 
  -2  10   2      178.54      179.46      5.60 o 
  -1  10   2      222.43      224.16     10.84 o 
   0  10   2       26.91       27.73      2.77 o 
   1  10   2       11.53       12.66      1.91 o 
   2  10   2       83.79       94.07      4.49 o 
   3  10   2       76.12       78.50      4.51 o 
   4  10   2        7.43        4.90      2.08 o 
   5  10   2        5.88        2.67      1.85 o 
   6  10   2       12.94       12.24      2.45 o 
  -5  11   2        3.48        6.90      2.13 o 
  -4  11   2       28.02       26.05      4.59 o 
  -3  11   2       37.00       35.77      6.40 o 
  -2  11   2        0.23        2.62      2.70 o 
  -1  11   2        4.01        2.44      1.26 o 
   0  11   2       28.13       20.09      2.56 o 
   1  11   2       35.87       27.92      3.78 o 
   2  11   2        3.21        5.93      1.83 o 
   3  11   2       24.74       35.77      6.76 o 
   4  11   2        0.76        1.86      1.12 o 
   5  11   2        0.66        4.26      1.63 o 
  -3  12   2        5.97        4.20      2.10 o 
  -2  12   2       11.67       14.58      3.84 o 
  -1  12   2       13.26       13.34      5.60 o 
   0  12   2       48.75       40.07      7.87 o 
   1  12   2       13.12        9.17      5.12 o 
   2  12   2        0.24        1.20      0.60 o 
   3  12   2       37.14       30.54      5.45 o 
  -3 -11   3       15.18       16.55      1.97 o 
  -2 -11   3        0.56        3.95      1.75 o 
  -1 -11   3        9.76        5.82      1.77 o 
   0 -11   3       33.60       31.12      4.72 o 
   1 -11   3       22.38       26.72      4.80 o 
   2 -11   3       10.13        9.68      3.07 o 
   3 -11   3       20.99       17.12      3.61 o 
  -5 -10   3       24.00       17.08      3.70 o 
  -4 -10   3       17.55       13.63      1.72 o 
  -3 -10   3        3.99        4.07      1.11 o 
  -2 -10   3        6.07        5.51      1.46 o 
  -1 -10   3       10.06       11.30      2.05 o 
   0 -10   3       54.09       49.81      8.99 o 
   1 -10   3       75.68       71.61      7.52 o 
   2 -10   3       31.31       26.32      4.21 o 
   3 -10   3        3.44        3.99      1.53 o 
   4 -10   3        5.92        5.11      1.72 o 
   5 -10   3       41.78       36.55      5.80 o 
  -6  -9   3        3.21        3.77      1.83 o 
  -5  -9   3       24.78       23.47      3.33 o 
  -4  -9   3       39.50       39.53      4.37 o 
  -3  -9   3       25.36       27.83      2.61 o 
  -2  -9   3        0.68        2.94      0.96 o 
  -1  -9   3       57.15       48.59      3.50 o 
   0  -9   3      374.65      360.40     12.37 o 
   1  -9   3        1.25       -0.32      1.59 o 
   2  -9   3       11.35       13.65      8.05 o 
   3  -9   3      168.19      167.16      6.68 o 
   4  -9   3       10.39       10.64      2.54 o 
   5  -9   3       87.42       87.47      9.04 o 
   6  -9   3       55.94       56.11      5.64 o 
   7  -9   3        0.26       -1.05      2.11 o 
  -7  -8   3       40.92       36.96      5.10 o 
  -6  -8   3       19.59       16.50      2.40 o 
  -5  -8   3        4.40        4.77      1.63 o 
  -4  -8   3      101.48      116.60      4.97 o 
  -3  -8   3      230.64      240.74      6.87 o 
  -2  -8   3      196.96      177.80      5.39 o 
  -1  -8   3       58.01       63.25      4.33 o 
   0  -8   3      125.79      123.97      3.46 o 
   1  -8   3      421.46      420.41     10.79 o 
   2  -8   3      144.27      149.09      8.44 o 
   3  -8   3        2.45        4.38      2.55 o 
   4  -8   3       20.71       23.64      3.07 o 
   5  -8   3       27.34       32.07      3.00 o 
   6  -8   3       52.20       56.62      8.26 o 
   7  -8   3      118.59      122.72      5.05 o 
   8  -8   3        0.31        3.87      1.63 o 
  -8  -7   3       43.77       49.65      7.81 o 
  -7  -7   3        0.92        1.89      0.69 o 
  -6  -7   3        5.48        4.82      1.18 o 
  -5  -7   3      109.71      107.45      4.05 o 
  -4  -7   3      305.30      327.43      8.59 o 
  -3  -7   3       81.97       96.42      3.30 o 
  -2  -7   3        7.45        6.37      1.18 o 
  -1  -7   3       35.06       32.39      2.61 o 
   0  -7   3      197.94      196.37      4.50 o 
   1  -7   3      331.12      319.89      4.00 o 
   2  -7   3        2.53        1.32      0.35 o 
   3  -7   3       76.49       66.72      7.06 o 
   4  -7   3       98.66       97.39      6.64 o 
   5  -7   3      225.03      246.86      9.82 o 
   6  -7   3       74.60       73.66      8.65 o 
   7  -7   3        5.08        3.45      1.13 o 
   8  -7   3       25.95       20.72      3.36 o 
  -9  -6   3       43.47       33.23      6.43 o 
  -8  -6   3       20.30       28.84      5.13 o 
  -7  -6   3        5.71        3.12      1.16 o 
  -6  -6   3       57.35       53.99      6.07 o 
  -5  -6   3      146.24      141.56      4.15 o 
  -4  -6   3      104.85      118.26     10.31 o 
  -3  -6   3       34.15       37.64      2.72 o 
  -2  -6   3       68.26       65.64      3.18 o 
  -1  -6   3      200.19      198.33      4.79 o 
   0  -6   3      482.70      505.68      8.75 o 
   1  -6   3      878.33      851.79      9.38 o 
   2  -6   3        2.26        3.06      1.36 o 
   3  -6   3       55.84       62.49      3.74 o 
   4  -6   3      339.59      351.86      7.23 o 
   5  -6   3       74.66       74.31      4.02 o 
   6  -6   3      168.30      187.86     10.91 o 
   7  -6   3       40.31       44.21      3.60 o 
   8  -6   3       57.77       47.71      3.76 o 
   9  -6   3       34.07       33.47      6.79 o 
  -9  -5   3        6.56        8.15      2.88 o 
  -8  -5   3       78.07       82.96      6.12 o 
  -7  -5   3       34.60       30.96      4.25 o 
  -6  -5   3      235.19      220.35      7.88 o 
  -5  -5   3      228.20      219.90      5.89 o 
  -4  -5   3       71.21       75.40      3.60 o 
  -3  -5   3      456.45      476.43     10.68 o 
  -2  -5   3      175.68      193.60      5.40 o 
  -1  -5   3       72.36       76.49      2.64 o 
   0  -5   3      430.61      385.05      5.10 o 
   1  -5   3      326.83      301.01      5.87 o 
   2  -5   3      504.54      492.29     10.01 o 
   3  -5   3      329.37      355.14      7.64 o 
   4  -5   3       74.89       74.04      5.93 o 
   5  -5   3      118.81      122.18      3.54 o 
   6  -5   3      329.14      340.22     12.21 o 
   7  -5   3       58.74       64.67      3.35 o 
   8  -5   3       11.61       12.76      2.12 o 
   9  -5   3       14.38       18.73      2.79 o 
  10  -5   3        8.65        6.87      2.30 o 
 -10  -4   3        5.56        0.66      2.06 o 
  -9  -4   3       97.75       92.20     13.22 o 
  -8  -4   3      131.91      126.12     12.57 o 
  -7  -4   3       34.17       46.20      4.82 o 
  -6  -4   3       16.94       15.92      2.15 o 
  -5  -4   3       17.41       14.27      1.25 o 
  -4  -4   3      343.01      357.92      4.09 o 
  -3  -4   3      118.33      124.54      4.48 o 
  -2  -4   3      152.76      153.80      2.75 o 
  -1  -4   3       22.49       31.07      1.91 o 
   0  -4   3     1935.13     1966.02     19.24 o 
   1  -4   3     2191.17     2263.83     21.83 o 
   2  -4   3     1291.58     1317.74     18.77 o 
   3  -4   3       19.10       20.17      2.57 o 
   4  -4   3        3.06        0.61      0.86 o 
   5  -4   3      434.59      433.95      8.95 o 
   6  -4   3        2.87        2.49      2.53 o 
   7  -4   3        4.04        4.31      1.06 o 
   8  -4   3       53.72       49.65      5.49 o 
   9  -4   3       24.33       23.96      3.26 o 
  10  -4   3       18.07       16.50      3.97 o 
 -10  -3   3       42.87       41.79      8.40 o 
  -9  -3   3        0.43        2.82      3.37 o 
  -8  -3   3       33.58       39.25      4.34 o 
  -7  -3   3       31.04       45.05      5.29 o 
  -6  -3   3       40.33       30.62      7.87 o 
  -5  -3   3      735.33      739.57      6.75 o 
  -4  -3   3      674.02      615.34      9.26 o 
  -3  -3   3       49.51       38.81      1.70 o 
  -2  -3   3     1237.62     1344.19     13.22 o 
  -1  -3   3     1220.45     1299.74      7.41 o 
   0  -3   3      800.75      763.21      4.75 o 
   1  -3   3      986.67      933.54      6.02 o 
   2  -3   3      534.71      513.53      6.39 o 
   3  -3   3       67.84       70.64      2.62 o 
   4  -3   3       17.78       13.44      1.12 o 
   5  -3   3      187.94      179.48      3.56 o 
   6  -3   3      203.80      210.15      4.77 o 
   7  -3   3      196.88      187.42      9.94 o 
   8  -3   3        9.75        7.77      1.62 o 
   9  -3   3      172.22      156.92     12.59 o 
  10  -3   3       68.80       52.96      7.92 o 
 -10  -2   3       37.09       31.07      5.90 o 
  -9  -2   3       49.50       53.72      9.62 o 
  -8  -2   3       40.63       46.07      4.46 o 
  -7  -2   3      300.31      324.98     10.70 o 
  -6  -2   3       15.25       15.30      2.05 o 
  -5  -2   3      294.60      264.86      7.54 o 
  -4  -2   3     2489.57     2770.05     35.13 o 
  -3  -2   3      792.73      851.15      7.59 o 
  -2  -2   3      140.37      155.29      1.82 o 
  -1  -2   3       21.12       18.96      0.92 o 
   0  -2   3      880.52      850.38      4.39 o 
   1  -2   3     1785.71     1710.08      8.02 o 
   2  -2   3      333.09      304.57      3.38 o 
   3  -2   3      452.60      479.24      4.11 o 
   4  -2   3     1429.46     1440.34     12.63 o 
   5  -2   3      556.93      525.10      8.54 o 
   6  -2   3       21.12       22.90      1.16 o 
   7  -2   3      138.04      134.35      5.36 o 
   8  -2   3       68.72       78.15      5.43 o 
   9  -2   3       31.32       34.27      4.80 o 
  10  -2   3       50.90       44.99      7.84 o 
 -10  -1   3        1.60        3.90      1.56 o 
  -9  -1   3       74.19       71.04      5.97 o 
  -8  -1   3       34.01       37.39      4.59 o 
  -7  -1   3        2.91        2.28      0.99 o 
  -6  -1   3      408.54      469.99     15.21 o 
  -5  -1   3      231.70      235.28      6.12 o 
  -4  -1   3      333.25      298.15      6.01 o 
  -3  -1   3      151.23      136.92      4.13 o 
  -2  -1   3       12.07       11.98      0.64 o 
  -1  -1   3      239.79      231.01      1.45 o 
   0  -1   3       17.85       26.51      0.92 o 
   1  -1   3     1325.62     1215.25      5.77 o 
   2  -1   3      243.66      256.40      2.26 o 
   3  -1   3     1146.02     1187.26      8.93 o 
   4  -1   3       81.76       72.36      1.08 o 
   5  -1   3       46.30       38.19      1.32 o 
   6  -1   3      200.26      197.68      5.45 o 
   7  -1   3        3.00        3.61      0.99 o 
   8  -1   3       58.38       58.47      6.07 o 
   9  -1   3       26.82       30.38      3.68 o 
  10  -1   3       25.59       19.94      7.47 o 
 -10   0   3        0.86        1.00      2.39 o 
  -9   0   3       76.80       78.09      4.45 o 
  -8   0   3      152.04      160.23      6.41 o 
  -7   0   3      153.70      144.68      6.15 o 
  -6   0   3      120.41      121.13      2.33 o 
  -5   0   3       37.28       45.46      1.33 o 
  -4   0   3      808.53      731.69     12.22 o 
  -3   0   3     1681.87     1705.48     21.91 o 
  -2   0   3       19.25       13.60      0.55 o 
  -1   0   3        7.58       11.34      0.70 o 
   0   0   3       28.33       22.42      0.60 o 
   1   0   3     1062.93     1064.75      5.51 o 
   2   0   3     2104.81     2174.69     15.00 o 
   3   0   3     1065.56     1143.46      6.26 o 
   4   0   3      387.10      379.08      4.34 o 
   5   0   3      723.73      679.46      7.24 o 
   6   0   3      295.42      299.78      6.54 o 
   7   0   3       13.20       17.65      2.48 o 
   8   0   3      102.62      116.49      7.30 o 
   9   0   3        5.72        7.49      2.12 o 
  10   0   3       25.53       24.55      2.80 o 
  11   0   3       30.34       24.68      5.68 o 
 -10   1   3       16.07        5.93      2.97 o 
  -9   1   3      130.28      121.07      8.77 o 
  -8   1   3      128.66      125.06      4.35 o 
  -7   1   3        3.00        2.67      0.77 o 
  -6   1   3        5.05        4.91      0.72 o 
  -5   1   3      285.93      306.73      4.42 o 
  -4   1   3     2191.64     2359.56     25.81 o 
  -3   1   3     1175.78     1251.96      8.76 o 
  -2   1   3        2.46        3.49      0.29 o 
  -1   1   3      168.13      189.32      1.30 o 
   0   1   3     5412.49     5425.70     91.08 o 
   1   1   3     4141.64     4103.48     22.08 o 
   2   1   3       95.36       92.87      0.96 o 
   3   1   3       52.24       44.11      1.23 o 
   4   1   3      803.17      787.01     22.11 o 
   5   1   3     1158.54     1177.85     41.63 o 
   6   1   3       97.81       88.08      3.49 o 
   7   1   3       68.07       66.40      5.40 o 
   8   1   3        5.81       13.12      1.73 o 
   9   1   3      101.33      110.89      6.58 o 
  10   1   3       42.78       37.19      4.34 o 
  11   1   3       16.68       11.01      3.17 o 
 -10   2   3       13.34        5.90      2.65 o 
  -9   2   3       15.23       11.91      2.32 o 
  -8   2   3       11.18       16.37      2.54 o 
  -7   2   3       15.97       18.14      2.01 o 
  -6   2   3      402.95      473.60      7.83 o 
  -5   2   3      597.98      692.46      9.25 o 
  -4   2   3      137.01      176.83      2.76 o 
  -3   2   3      854.82      848.34     12.20 o 
  -2   2   3      905.68     1002.64      6.74 o 
  -1   2   3      584.10      565.39      2.66 o 
   0   2   3     1356.53     1218.56      5.97 o 
   1   2   3     2305.68     2281.29     10.35 o 
   2   2   3       15.98        9.94      0.81 o 
   3   2   3      470.10      502.63      3.36 o 
   4   2   3      984.75     1001.45     18.02 o 
   5   2   3       95.46       74.43      3.56 o 
   6   2   3        1.21        0.78      0.99 o 
   7   2   3      118.71      128.40      6.94 o 
   8   2   3       78.20       94.06      6.27 o 
   9   2   3       61.08       64.17      6.60 o 
  10   2   3        6.67        4.81      2.88 o 
  11   2   3       30.45       16.86      3.28 o 
 -10   3   3        4.36        7.46      2.89 o 
  -9   3   3        0.38        2.98      1.13 o 
  -8   3   3      322.35      336.38     13.62 o 
  -7   3   3      113.94      120.16      4.31 o 
  -6   3   3      315.81      312.66      7.85 o 
  -5   3   3      222.89      226.40     10.86 o 
  -4   3   3     1058.16     1081.51     11.79 o 
  -3   3   3      456.89      410.42      5.17 o 
  -2   3   3      997.61     1036.63      6.75 o 
  -1   3   3      315.88      303.15      2.61 o 
   0   3   3      112.35       92.18      1.05 o 
   1   3   3     2171.09     2125.10      9.98 o 
   2   3   3      605.17      665.52      4.57 o 
   3   3   3      385.40      406.72      4.31 o 
   4   3   3      242.87      223.68      3.08 o 
   5   3   3      947.93     1005.26     27.46 o 
   6   3   3      438.11      398.51      9.55 o 
   7   3   3       96.88       90.03      8.94 o 
   8   3   3        0.42        0.12      1.23 o 
   9   3   3       71.51       65.74      8.83 o 
  10   3   3       16.23       15.82      5.41 o 
 -10   4   3       32.72       17.25      3.21 o 
  -9   4   3       39.25       34.03      5.59 o 
  -8   4   3        0.69        1.76      1.12 o 
  -7   4   3      169.29      168.92      4.83 o 
  -6   4   3      349.63      351.87      5.74 o 
  -5   4   3      246.24      237.71      4.87 o 
  -4   4   3      937.88      965.60     14.70 o 
  -3   4   3      182.60      160.04      3.52 o 
  -2   4   3        3.94        6.32      1.30 o 
  -1   4   3      867.30      859.75      7.79 o 
   0   4   3     1212.61     1259.40      9.80 o 
   1   4   3       87.32       55.41      1.52 o 
   2   4   3      268.89      296.12      3.87 o 
   3   4   3      187.10      203.57      3.84 o 
   4   4   3      928.21      938.87      9.92 o 
   5   4   3      792.22      797.27     13.29 o 
   6   4   3      372.13      353.49     11.21 o 
   7   4   3        4.34        0.54      1.28 o 
   8   4   3        0.32        1.38      1.03 o 
   9   4   3       19.55       30.40      2.23 o 
  10   4   3       23.36       33.27      5.14 o 
  -9   5   3       80.02       72.18      8.69 o 
  -8   5   3      139.66      130.17      6.42 o 
  -7   5   3       12.23       14.77      1.82 o 
  -6   5   3       29.77       29.51      3.27 o 
  -5   5   3       45.06       55.20      3.53 o 
  -4   5   3        5.87        4.81      2.40 o 
  -3   5   3       35.73       43.64      2.56 o 
  -2   5   3       77.17       80.20      2.31 o 
  -1   5   3       49.77       39.71      1.74 o 
   0   5   3     1067.93     1049.32     21.79 o 
   1   5   3     1273.14     1298.98     14.96 o 
   2   5   3        2.31        3.36      1.16 o 
   3   5   3      372.84      365.11      6.77 o 
   4   5   3       99.18       96.83      2.01 o 
   5   5   3       77.21       77.33      2.55 o 
   6   5   3       66.43       48.41      2.57 o 
   7   5   3        4.08        3.19      1.52 o 
   8   5   3        8.69        9.04      1.71 o 
   9   5   3        4.31        7.65      1.31 o 
  10   5   3       14.40       11.53      6.97 o 
  -9   6   3       17.10       25.89      2.88 o 
  -8   6   3        0.78        1.91      0.82 o 
  -7   6   3        4.95        6.12      2.08 o 
  -6   6   3       40.99       44.22      3.49 o 
  -5   6   3       17.57       17.23      1.90 o 
  -4   6   3      315.17      303.50      6.07 o 
  -3   6   3      277.39      289.24      6.20 o 
  -2   6   3       14.82       15.72      1.81 o 
  -1   6   3      386.03      385.27      6.31 o 
   0   6   3     1799.83     1899.40     32.54 o 
   1   6   3      639.77      647.51     13.63 o 
   2   6   3        3.74        1.83      1.05 o 
   3   6   3       82.83       69.42      2.06 o 
   4   6   3       35.88       30.35      2.59 o 
   5   6   3      414.31      401.99      6.94 o 
   6   6   3      202.49      194.29      6.79 o 
   7   6   3       14.28        8.46      1.98 o 
   8   6   3       13.57       18.93      2.63 o 
   9   6   3        8.54       14.66      3.39 o 
  -9   7   3       10.07       13.97      2.39 o 
  -8   7   3       11.28       11.87      1.94 o 
  -7   7   3       24.87       26.19      2.70 o 
  -6   7   3       70.97       67.90      3.23 o 
  -5   7   3      213.55      217.35      5.72 o 
  -4   7   3      254.08      254.88      6.69 o 
  -3   7   3       51.27       63.67      6.34 o 
  -2   7   3       11.05        8.65      1.92 o 
  -1   7   3      249.71      259.06      8.53 o 
   0   7   3      497.17      489.45      7.53 o 
   1   7   3      114.79      120.71      3.98 o 
   2   7   3      129.34      114.67      7.26 o 
   3   7   3        1.40        2.27      1.35 o 
   4   7   3      113.93      121.94      4.22 o 
   5   7   3      160.70      167.13      4.73 o 
   6   7   3       51.12       37.84      3.26 o 
   7   7   3       47.74       38.62      5.18 o 
   8   7   3       14.87       11.66      2.21 o 
   9   7   3        6.52       11.38      3.44 o 
  -8   8   3       19.69       13.88      2.38 o 
  -7   8   3        0.43        0.70      0.85 o 
  -6   8   3       11.20        8.82      3.72 o 
  -5   8   3      235.16      235.17      9.00 o 
  -4   8   3       64.63       64.69      3.60 o 
  -3   8   3       38.90       41.58      3.47 o 
  -2   8   3        0.45        3.02      1.13 o 
  -1   8   3       28.17       29.86      3.07 o 
   0   8   3      257.05      263.92      5.33 o 
   1   8   3      888.26      979.79     24.87 o 
   2   8   3        2.86        5.13      0.98 o 
   3   8   3       65.62       66.21      4.75 o 
   4   8   3       89.46      103.18      3.48 o 
   5   8   3        0.61        2.58      2.76 o 
   6   8   3       62.80       59.42      5.76 o 
   7   8   3       58.23       48.18      3.82 o 
   8   8   3        2.19        3.15      1.59 o 
  -7   9   3       12.95       12.63      2.67 o 
  -6   9   3        1.91        2.62      1.95 o 
  -5   9   3      141.43      142.35      7.20 o 
  -4   9   3       84.68       85.38      4.31 o 
  -3   9   3       11.56        7.27      1.27 o 
  -2   9   3        7.80       10.04      1.82 o 
  -1   9   3       45.28       55.73      2.69 o 
   0   9   3        0.92        0.57      1.13 o 
   1   9   3      198.86      202.70      6.82 o 
   2   9   3      240.83      251.98     10.20 o 
   3   9   3        0.30        3.37      1.08 o 
   4   9   3       12.37       23.08      2.48 o 
   5   9   3       57.34       57.40      4.38 o 
   6   9   3       34.75       31.75      2.92 o 
   7   9   3       29.73       24.31      2.77 o 
  -6  10   3        0.83        1.93      1.05 o 
  -5  10   3        5.66        8.13      2.40 o 
  -4  10   3      228.04      229.87      6.67 o 
  -3  10   3      133.28      148.06     19.77 o 
  -2  10   3       56.52       52.20      3.97 o 
  -1  10   3        7.32        5.65      1.10 o 
   0  10   3      300.39      328.07      9.30 o 
   1  10   3      205.61      245.85      8.55 o 
   2  10   3       60.73       57.61      5.92 o 
   3  10   3       31.36       25.82      2.05 o 
   4  10   3        6.78        3.59      1.14 o 
   5  10   3       29.44       38.38      3.72 o 
   6  10   3       43.86       33.67      6.29 o 
  -5  11   3       34.78       25.35      5.16 o 
  -4  11   3       55.72       43.20      7.83 o 
  -3  11   3        0.52        0.55      1.33 o 
  -2  11   3        0.30        2.95      1.64 o 
  -1  11   3        6.00        5.59      1.51 o 
   0  11   3        7.67       11.20      2.06 o 
   1  11   3       22.87       25.39      4.90 o 
   2  11   3       48.28       49.79      7.49 o 
   3  11   3        1.35        3.50      1.63 o 
   4  11   3        0.13        1.59      0.91 o 
   5  11   3        9.54       12.68      2.35 o 
  -3  12   3       43.04       32.06      7.51 o 
  -2  12   3        4.10        3.40      2.16 o 
  -1  12   3        1.86        5.50      1.74 o 
   0  12   3        7.67       12.22      4.59 o 
   1  12   3        7.27        7.57      1.82 o 
   2  12   3       45.77       42.56      2.59 o 
   3  12   3       16.34       18.80      2.39 o 
  -2 -11   4        2.43        2.24      1.46 o 
  -1 -11   4       13.45       15.55      3.08 o 
   0 -11   4       17.80       19.23      3.60 o 
   1 -11   4       41.48       32.42      5.19 o 
   2 -11   4       12.46       13.89      2.37 o 
  -4 -10   4       17.51        8.05      1.69 o 
  -3 -10   4       22.59       20.75      2.97 o 
  -2 -10   4       33.25       38.81      5.36 o 
  -1 -10   4       61.51       65.85      7.66 o 
   0 -10   4        0.40        4.96      1.53 o 
   1 -10   4        1.72        2.50      1.36 o 
   2 -10   4      128.61      136.81      6.57 o 
   3 -10   4       35.79       35.74      6.32 o 
   4 -10   4        6.61        7.69      3.59 o 
   5 -10   4       14.58        9.57      2.61 o 
  -6  -9   4        2.22        4.14      1.78 o 
  -5  -9   4       16.09       15.72      3.07 o 
  -4  -9   4       31.19       27.27      4.67 o 
  -3  -9   4       92.87       89.42      4.75 o 
  -2  -9   4       25.35       26.70      3.37 o 
  -1  -9   4        0.88        0.84      0.86 o 
   0  -9   4        2.11        2.16      1.27 o 
   1  -9   4       82.18       81.20      5.11 o 
   2  -9   4      247.55      250.79     10.83 o 
   3  -9   4        9.74       13.62      2.81 o 
   4  -9   4       13.68       15.92      2.63 o 
   5  -9   4       39.99       31.44      6.09 o 
   6  -9   4       22.06       18.03      5.44 o 
  -7  -8   4       15.60       13.44      6.04 o 
  -6  -8   4        2.32        6.70      2.06 o 
  -5  -8   4        5.38        3.75      1.42 o 
  -4  -8   4       57.97       42.89      3.31 o 
  -3  -8   4       43.94       40.03      4.74 o 
  -2  -8   4       44.55       56.12      3.04 o 
  -1  -8   4      411.16      402.11      9.60 o 
   0  -8   4      223.50      212.33      9.39 o 
   1  -8   4       29.94       38.36      4.22 o 
   2  -8   4      336.83      353.35     10.48 o 
   3  -8   4      180.45      181.55      7.49 o 
   4  -8   4        3.33        3.93      1.87 o 
   5  -8   4       41.46       41.49      6.38 o 
   6  -8   4        6.49        4.02      1.52 o 
   7  -8   4        0.34        0.08      0.98 o 
  -8  -7   4        9.04        8.63      3.43 o 
  -7  -7   4       33.02       35.71      5.18 o 
  -6  -7   4       17.35       19.32      3.23 o 
  -5  -7   4        0.46        1.21      1.05 o 
  -4  -7   4       24.06       21.65      2.43 o 
  -3  -7   4      648.27      671.82     14.11 o 
  -2  -7   4      625.38      638.88     19.31 o 
  -1  -7   4       16.48       10.67      1.30 o 
   0  -7   4       14.72       12.02      1.57 o 
   1  -7   4       93.18       84.13      2.43 o 
   2  -7   4       24.36       25.12      3.59 o 
   3  -7   4      307.91      332.15     10.40 o 
   4  -7   4       41.27       36.78      5.45 o 
   5  -7   4       77.99       76.26      9.83 o 
   6  -7   4      374.57      377.04      7.47 o 
   7  -7   4      191.52      203.40     10.49 o 
   8  -7   4        0.82        3.03      2.54 o 
  -8  -6   4       21.34       17.44      5.40 o 
  -7  -6   4       21.86       29.73      8.81 o 
  -6  -6   4       56.81       67.16      6.83 o 
  -5  -6   4       25.33       25.14      2.75 o 
  -4  -6   4      175.08      167.21      5.14 o 
  -3  -6   4      113.79      120.58      2.96 o 
  -2  -6   4       60.29       59.73      4.75 o 
  -1  -6   4        1.37        2.01      1.02 o 
   0  -6   4       71.97       73.99      3.96 o 
   1  -6   4      304.02      294.20      5.42 o 
   2  -6   4       79.52       77.11      4.03 o 
   3  -6   4      310.63      310.54      6.40 o 
   4  -6   4      114.30      107.22      4.99 o 
   5  -6   4      184.48      185.65      6.96 o 
   6  -6   4       85.08       85.11      9.09 o 
   7  -6   4        3.13        1.94      1.30 o 
   8  -6   4       52.26       49.78      9.59 o 
   9  -6   4       18.86       19.90      3.84 o 
  -9  -5   4       36.72       24.68      5.13 o 
  -8  -5   4       46.30       41.89      5.11 o 
  -7  -5   4      139.07      138.30      7.60 o 
  -6  -5   4      196.83      209.90      7.47 o 
  -5  -5   4        7.38        8.78      1.05 o 
  -4  -5   4       44.39       38.30      3.23 o 
  -3  -5   4      367.59      357.60      7.03 o 
  -2  -5   4      456.26      451.27      6.53 o 
  -1  -5   4      292.07      300.02      7.87 o 
   0  -5   4       27.54       31.29      2.26 o 
   1  -5   4      266.37      260.81      5.23 o 
   2  -5   4     1008.61     1034.00     19.14 o 
   3  -5   4      553.77      554.96      9.02 o 
   4  -5   4      127.52      131.73      6.17 o 
   5  -5   4        0.91        2.12      1.11 o 
   6  -5   4       28.11       31.90      3.80 o 
   7  -5   4      179.55      203.92      7.08 o 
   8  -5   4       90.14       83.99     13.28 o 
   9  -5   4       12.90       12.92      3.35 o 
  -9  -4   4       16.92        6.62      4.60 o 
  -8  -4   4       94.66       89.26      4.83 o 
  -7  -4   4       82.09       77.05      5.92 o 
  -6  -4   4       51.49       63.12      6.72 o 
  -5  -4   4       22.24       30.35      2.09 o 
  -4  -4   4        0.97        1.49      0.43 o 
  -3  -4   4      157.54      149.14      2.56 o 
  -2  -4   4      518.69      492.44      5.36 o 
  -1  -4   4      198.88      179.78      3.53 o 
   0  -4   4       65.41       63.85      1.97 o 
   1  -4   4      579.32      567.41      8.45 o 
   2  -4   4     1620.06     1642.78     20.98 o 
   3  -4   4      121.99      104.71      7.83 o 
   4  -4   4      249.86      246.51      6.37 o 
   5  -4   4        8.98       14.46      1.51 o 
   6  -4   4       83.70       87.46      3.67 o 
   7  -4   4      184.15      196.21     10.18 o 
   8  -4   4        1.58        3.16      1.46 o 
   9  -4   4        4.88        5.56      2.71 o 
  10  -4   4       23.59       18.49      5.30 o 
 -10  -3   4        0.96        9.65      3.28 o 
  -9  -3   4        2.89        0.72      3.27 o 
  -8  -3   4       91.06       93.42      5.68 o 
  -7  -3   4       35.65       43.06      4.11 o 
  -6  -3   4        4.53        5.85      2.41 o 
  -5  -3   4       84.95       87.20      4.90 o 
  -4  -3   4       30.27       29.77      3.00 o 
  -3  -3   4     1043.29     1083.58     13.40 o 
  -2  -3   4     1340.50     1341.14     13.39 o 
  -1  -3   4      197.03      164.37      1.60 o 
   0  -3   4        3.40        5.40      1.17 o 
   1  -3   4     1018.84     1011.58     10.35 o 
   2  -3   4      860.34      841.12     22.25 o 
   3  -3   4       55.11       53.80      3.17 o 
   4  -3   4      652.93      712.37     14.16 o 
   5  -3   4        6.22        2.86      0.81 o 
   6  -3   4        7.87        9.91      1.29 o 
   7  -3   4      202.68      201.66      4.28 o 
   8  -3   4       38.16       40.71      6.77 o 
   9  -3   4       25.23       22.82      4.35 o 
  10  -3   4       44.48       41.93      8.71 o 
 -10  -2   4        0.31        2.94      2.51 o 
  -9  -2   4        0.95        2.48      2.65 o 
  -8  -2   4      154.60      139.31     10.42 o 
  -7  -2   4      132.64      138.24      5.60 o 
  -6  -2   4      265.03      269.60      7.04 o 
  -5  -2   4      472.17      502.64      8.82 o 
  -4  -2   4       11.24       15.01      2.00 o 
  -3  -2   4     1205.17     1268.81     18.91 o 
  -2  -2   4     1842.43     1906.89     24.01 o 
  -1  -2   4        1.98        1.15      0.47 o 
   0  -2   4      144.37      123.67      1.52 o 
   1  -2   4        7.66        6.11      0.58 o 
   2  -2   4     2344.96     2440.87     21.73 o 
   3  -2   4     1745.33     1701.38     14.65 o 
   4  -2   4      215.27      228.52      3.21 o 
   5  -2   4      280.16      283.90      4.99 o 
   6  -2   4      746.50      767.60     20.50 o 
   7  -2   4       67.11       67.08      3.72 o 
   8  -2   4       89.24      100.58      3.82 o 
   9  -2   4       43.01       42.08      6.17 o 
  10  -2   4        4.66        6.20      2.78 o 
 -10  -1   4       23.73       15.15      3.77 o 
  -9  -1   4        2.94        4.95      1.73 o 
  -8  -1   4       21.62       24.31      4.79 o 
  -7  -1   4      398.70      430.27     13.56 o 
  -6  -1   4        0.82        2.18      0.97 o 
  -5  -1   4        7.24        8.90      2.32 o 
  -4  -1   4     1565.12     1780.03     41.81 o 
  -3  -1   4      261.80      270.94      6.76 o 
  -2  -1   4      477.73      450.72      5.22 o 
  -1  -1   4      802.96      693.35      4.23 o 
   0  -1   4       34.03       27.65      1.02 o 
   1  -1   4       21.73       17.77      1.05 o 
   2  -1   4       32.39       21.13      1.04 o 
   3  -1   4      901.57      981.65      8.87 o 
   4  -1   4      221.35      231.40      3.91 o 
   5  -1   4      482.66      494.91      6.70 o 
   6  -1   4       76.00       73.42      4.48 o 
   7  -1   4       56.81       51.66      2.71 o 
   8  -1   4       68.44       72.86      6.40 o 
   9  -1   4       12.60       12.02      1.97 o 
  10  -1   4       27.54       22.05      6.16 o 
  -9   0   4       24.60       21.58      3.22 o 
  -8   0   4       20.09       21.22      3.12 o 
  -7   0   4      353.14      361.55     11.92 o 
  -6   0   4      507.08      520.93     11.79 o 
  -5   0   4       12.76       14.23      2.63 o 
  -4   0   4      163.40      175.26      5.46 o 
  -3   0   4      146.16      129.60      8.12 o 
  -2   0   4     1725.16     1748.77     10.12 o 
  -1   0   4      190.66      166.86      2.69 o 
   0   0   4     1534.12     1669.53     10.04 o 
   1   0   4      189.82      186.21      1.71 o 
   2   0   4     3236.76     3337.54     50.58 o 
   3   0   4     2229.88     2308.09     21.50 o 
   4   0   4      134.17      132.66      1.15 o 
   5   0   4      252.73      253.31      4.33 o 
   6   0   4      122.23      120.21      7.40 o 
   7   0   4      233.00      249.76      5.41 o 
   8   0   4       87.71       80.04      4.92 o 
   9   0   4       19.27       19.37      2.60 o 
  10   0   4        0.30        2.79      1.34 o 
 -10   1   4       11.74       10.29      3.07 o 
  -9   1   4       13.27       14.53      3.03 o 
  -8   1   4      141.82      141.56      7.99 o 
  -7   1   4      403.30      431.02     21.02 o 
  -6   1   4       61.15       56.48      1.81 o 
  -5   1   4      138.28      154.56      2.47 o 
  -4   1   4       19.09       18.97      1.62 o 
  -3   1   4     1012.79     1053.60     11.21 o 
  -2   1   4     2176.43     2223.30     12.81 o 
  -1   1   4     1131.80     1170.00      6.63 o 
   0   1   4      242.92      224.73      2.41 o 
   1   1   4     4105.66     3875.26     33.76 o 
   2   1   4     2796.20     2624.52     17.48 o 
   3   1   4      858.58      852.61      6.76 o 
   4   1   4      273.14      275.51      5.54 o 
   5   1   4       12.52       12.35      1.52 o 
   6   1   4      201.14      219.62      9.54 o 
   7   1   4      237.15      243.27     10.87 o 
   8   1   4        4.45        5.63      1.42 o 
   9   1   4        7.41        9.96      2.58 o 
  10   1   4       43.21       43.44      7.40 o 
  11   1   4       30.84       20.85      5.01 o 
 -10   2   4        8.48        3.65      2.00 o 
  -9   2   4       26.87       22.91      4.26 o 
  -8   2   4       79.74       83.34      5.20 o 
  -7   2   4        2.70        1.40      0.81 o 
  -6   2   4       82.40       86.14      2.96 o 
  -5   2   4       22.06       21.92      2.02 o 
  -4   2   4      102.04      123.23      2.37 o 
  -2   2   4      757.55      783.49      7.06 o 
  -1   2   4      636.04      656.18      3.66 o 
   0   2   4      366.43      329.01      2.13 o 
   1   2   4        1.40        3.23      0.72 o 
   2   2   4       37.72       28.83      1.31 o 
   3   2   4       76.54       78.89      1.43 o 
   4   2   4       39.20       34.47      3.72 o 
   5   2   4       40.64       75.73      4.09 o 
   6   2   4      413.61      465.49      7.33 o 
   7   2   4      104.86      103.33      9.11 o 
   8   2   4       47.34       45.22      3.07 o 
   9   2   4       84.05       95.16     10.26 o 
  10   2   4        0.98        3.24      1.03 o 
  11   2   4        0.27       -0.75      1.91 o 
 -10   3   4       12.05        8.05      3.21 o 
  -9   3   4        2.80        1.82      1.47 o 
  -8   3   4        0.82        2.08      1.25 o 
  -7   3   4       56.75       56.20      3.83 o 
  -6   3   4      693.29      736.28     10.97 o 
  -5   3   4       11.96       13.24      1.67 o 
  -4   3   4      138.68      150.65      2.66 o 
  -3   3   4      766.11      793.06      9.09 o 
  -2   3   4      778.75      748.21      5.23 o 
  -1   3   4      518.23      529.01      4.87 o 
   0   3   4       14.74       18.95      1.29 o 
   1   3   4      119.48      152.95      2.27 o 
   2   3   4      337.42      251.76      3.01 o 
   3   3   4     1413.94     1468.77     14.48 o 
   4   3   4      397.84      383.76      5.17 o 
   5   3   4        7.98       15.65      2.64 o 
   6   3   4      121.19      138.86      8.18 o 
   7   3   4      200.46      214.66     10.47 o 
   8   3   4      125.69      108.76      7.39 o 
   9   3   4        0.83        0.42      1.47 o 
  10   3   4        0.31        2.64      2.67 o 
 -10   4   4        6.86        5.44      1.83 o 
  -9   4   4       11.52        9.29      2.68 o 
  -8   4   4      295.39      305.08     22.12 o 
  -7   4   4      141.01      155.97      4.75 o 
  -6   4   4       39.95       38.65      3.50 o 
  -5   4   4      224.76      223.70      5.04 o 
  -4   4   4       12.61       12.60      3.10 o 
  -3   4   4      423.76      402.07      5.20 o 
  -2   4   4     2297.55     2406.55     40.97 o 
  -1   4   4       43.21       43.51      1.72 o 
   0   4   4       90.07       71.54      4.09 o 
   1   4   4     1229.09     1255.30     14.76 o 
   2   4   4      607.27      597.04      8.63 o 
   3   4   4      377.16      327.43      4.94 o 
   4   4   4       27.68       29.86      1.91 o 
   5   4   4       90.21       90.71      3.42 o 
   6   4   4      106.99      115.06      4.10 o 
   7   4   4       97.59      103.20      9.80 o 
   8   4   4      141.41      130.91      7.79 o 
   9   4   4       56.45       58.28      6.14 o 
  10   4   4        0.82       -0.37      1.89 o 
  -9   5   4        1.05        0.85      0.71 o 
  -8   5   4        0.76        2.37      0.80 o 
  -7   5   4      459.94      468.39     16.46 o 
  -6   5   4       54.33       51.61      4.03 o 
  -5   5   4        0.50        1.03      0.77 o 
  -4   5   4        0.61        2.06      2.11 o 
  -3   5   4       15.45       17.66      2.81 o 
  -2   5   4      761.94      729.74      8.86 o 
  -1   5   4      321.54      342.40      5.89 o 
   0   5   4        5.20        6.97      1.29 o 
   1   5   4        7.25       13.23      1.57 o 
   2   5   4      867.02      849.08      9.73 o 
   3   5   4      650.45      652.29     13.78 o 
   4   5   4        2.58        4.14      0.68 o 
   5   5   4       57.64       63.48      2.31 o 
   6   5   4       49.48       48.13      4.64 o 
   7   5   4      157.29      171.12      5.42 o 
   8   5   4       13.37       10.53      2.02 o 
   9   5   4        1.89        1.02      2.58 o 
  10   5   4       11.09       10.63      3.64 o 
  -9   6   4        7.39        8.81      3.05 o 
  -8   6   4       29.48       25.95      3.39 o 
  -7   6   4       62.61       57.84      3.70 o 
  -6   6   4        2.29        1.72      0.75 o 
  -5   6   4        5.45        5.83      1.06 o 
  -4   6   4       61.51       57.24      3.49 o 
  -3   6   4      308.77      291.15      6.88 o 
  -2   6   4      342.06      352.23      8.17 o 
  -1   6   4       66.07       65.64      3.96 o 
   0   6   4       66.86       73.89      2.92 o 
   1   6   4      672.36      671.11     14.70 o 
   2   6   4      443.43      417.28      7.65 o 
   3   6   4       38.16       32.21      2.26 o 
   4   6   4       47.38       39.72      4.15 o 
   5   6   4       26.77       27.66      2.39 o 
   6   6   4        5.85        7.13      1.06 o 
   7   6   4       10.00       10.89      5.14 o 
   8   6   4        8.45        8.10      1.76 o 
   9   6   4       52.81       43.00      4.44 o 
  -8   7   4       13.07       10.46      2.08 o 
  -7   7   4       45.33       46.08      4.99 o 
  -6   7   4      138.24      146.45      5.82 o 
  -5   7   4      133.31      134.63      4.96 o 
  -4   7   4       83.79       78.52      4.50 o 
  -3   7   4        9.36        8.71      1.72 o 
  -2   7   4       55.45       56.95      2.98 o 
  -1   7   4      553.60      604.47     10.54 o 
   0   7   4      126.50      123.40      5.58 o 
   1   7   4      108.44      102.65      4.15 o 
   2   7   4      119.56      111.82      4.32 o 
   3   7   4       64.24       65.64      3.22 o 
   4   7   4      222.19      205.98      6.55 o 
   5   7   4        6.19        8.74      2.14 o 
   6   7   4        1.78        9.85      2.17 o 
   7   7   4       30.82       32.93      3.33 o 
   8   7   4       42.95       44.49      4.03 o 
   9   7   4       43.20       47.77      7.91 o 
  -8   8   4        0.59        1.00      1.00 o 
  -7   8   4       36.98       34.84      4.28 o 
  -6   8   4      138.92      135.44      9.09 o 
  -5   8   4        1.77        2.35      0.92 o 
  -4   8   4       16.58       15.52      1.99 o 
  -3   8   4      128.30      126.20      5.62 o 
  -2   8   4      376.74      403.03      9.43 o 
  -1   8   4      207.40      221.83     10.42 o 
   0   8   4       35.58       36.72      3.72 o 
   1   8   4       13.86       10.00      1.61 o 
   2   8   4      130.31      135.43      4.08 o 
   3   8   4      309.65      302.22      8.04 o 
   4   8   4        4.29        6.46      1.43 o 
   5   8   4       21.64       19.60      3.17 o 
   6   8   4       34.81       43.75      3.55 o 
   7   8   4       39.84       47.28      6.58 o 
   8   8   4       39.85       46.32     12.01 o 
  -7   9   4       17.75       21.28      5.43 o 
  -6   9   4       46.46       54.23      9.02 o 
  -5   9   4        0.23        3.57      2.11 o 
  -4   9   4       58.39       56.24      3.84 o 
  -3   9   4      392.18      430.80      8.54 o 
  -2   9   4        4.64        3.54      1.03 o 
  -1   9   4      187.36      181.97      4.50 o 
   0   9   4       63.32       65.37      4.18 o 
   1   9   4      101.52      108.03      3.81 o 
   2   9   4       42.11       43.88      4.35 o 
   3   9   4       73.28       65.92      4.91 o 
   4   9   4        1.91        1.49      1.26 o 
   5   9   4       88.32       82.66      7.57 o 
   6   9   4      105.24      123.71      9.21 o 
   7   9   4        0.71        3.64      1.46 o 
  -6  10   4        8.89        9.14      5.46 o 
  -5  10   4       90.54       78.82      9.26 o 
  -4  10   4        0.32        3.14      1.07 o 
  -3  10   4       29.75       27.16      3.70 o 
  -2  10   4      133.48      130.41      8.06 o 
  -1  10   4      102.93      102.95      3.64 o 
   0  10   4       24.17       23.30      2.64 o 
   1  10   4       62.99       65.00      4.30 o 
   2  10   4       49.29       60.91      3.38 o 
   3  10   4       39.92       41.42      2.70 o 
   4  10   4      127.02      121.21      7.29 o 
   5  10   4       15.06       10.49      2.30 o 
   6  10   4       28.55       19.93      3.83 o 
  -5  11   4        0.22        3.20      1.15 o 
  -4  11   4       34.72       26.28      3.56 o 
  -3  11   4       41.49       51.40      4.23 o 
  -2  11   4       36.31       41.22      6.51 o 
  -1  11   4       27.95       22.34      3.28 o 
   0  11   4        0.21        1.39      1.18 o 
   1  11   4        0.26        0.44      1.24 o 
   2  11   4       40.56       46.97      3.05 o 
   3  11   4        3.34        3.35      1.78 o 
   4  11   4        0.23        1.30      0.80 o 
   5  11   4        2.38        2.75      1.61 o 
  -2  12   4       39.30       37.32      3.60 o 
  -1  12   4        0.86        2.06      1.33 o 
   0  12   4        0.48        1.43      1.42 o 
   1  12   4       15.42       16.15      1.97 o 
   2  12   4        6.56       17.61      3.75 o 
   3  12   4        4.81        4.49      1.98 o 
  -3 -10   5        0.61        0.74      1.12 o 
  -2 -10   5        7.51        3.88      1.74 o 
  -1 -10   5       29.22       25.92      5.07 o 
   0 -10   5       34.36       38.69      5.21 o 
   1 -10   5       53.70       53.24      6.75 o 
   2 -10   5        3.89        0.21      1.17 o 
   3 -10   5        6.78        6.40      2.11 o 
   4 -10   5      100.97      110.21      7.91 o 
  -5  -9   5       26.96       29.36      4.38 o 
  -4  -9   5        8.89       10.20      1.96 o 
  -3  -9   5        5.25        4.33      1.15 o 
  -2  -9   5       15.72       15.27      1.88 o 
  -1  -9   5      191.48      200.83      8.08 o 
   0  -9   5       69.36       70.04      7.45 o 
   1  -9   5       29.46       32.47      4.40 o 
   2  -9   5        1.28        3.61      1.61 o 
   3  -9   5        0.52        2.22      1.13 o 
   4  -9   5      137.45      135.34      6.69 o 
   5  -9   5       70.41       54.65     12.35 o 
   6  -9   5        1.06        2.22      1.08 o 
  -6  -8   5       46.12       47.88      6.52 o 
  -5  -8   5       29.66       27.23      4.44 o 
  -4  -8   5        6.73        8.99      1.77 o 
  -3  -8   5        5.56        5.55      0.99 o 
  -2  -8   5       62.82       55.74      3.38 o 
  -1  -8   5      349.80      358.32      7.73 o 
   0  -8   5      191.74      197.39     23.12 o 
   1  -8   5       42.39       48.99      4.45 o 
   2  -8   5       62.15       68.14      7.07 o 
   3  -8   5      136.96      135.75      8.54 o 
   4  -8   5      131.03      144.83      5.82 o 
   5  -8   5       14.76       19.86      4.62 o 
   6  -8   5       15.62       14.90      2.54 o 
   7  -8   5       53.46       39.10      6.97 o 
  -7  -7   5       39.14       34.24      5.70 o 
  -6  -7   5       24.63       17.85      4.70 o 
  -5  -7   5       56.95       50.23      5.39 o 
  -4  -7   5      112.16      105.58      6.85 o 
  -3  -7   5       14.56       19.98      2.90 o 
  -2  -7   5      105.62       93.30      4.42 o 
  -1  -7   5      443.80      424.22     10.36 o 
   0  -7   5      140.90      150.01      5.62 o 
   1  -7   5        7.60        5.25      0.94 o 
   2  -7   5      217.94      215.07     14.73 o 
   3  -7   5        0.77        2.49      2.64 o 
   4  -7   5        0.80        3.98      2.41 o 
   5  -7   5      292.47      313.88      8.62 o 
   6  -7   5        0.47        3.33      1.96 o 
   7  -7   5        0.54        2.28      1.19 o 
   8  -7   5       84.96       77.58     13.77 o 
  -8  -6   5       10.94       11.77      2.41 o 
  -7  -6   5       51.65       41.49      5.94 o 
  -6  -6   5       52.79       42.03      6.62 o 
  -5  -6   5       15.77       33.56      3.39 o 
  -4  -6   5      114.14      127.80      3.87 o 
  -3  -6   5      130.34      120.39      5.23 o 
  -2  -6   5       25.68       23.34      2.07 o 
  -1  -6   5        4.10        6.75      0.85 o 
   0  -6   5      830.46      880.89     10.17 o 
   1  -6   5        4.42        4.21      1.39 o 
   2  -6   5       17.89       20.27      4.32 o 
   3  -6   5      350.76      365.92     11.26 o 
   4  -6   5        5.94        5.41      2.72 o 
   5  -6   5      134.91      140.69      8.37 o 
   6  -6   5      289.77      295.73     11.08 o 
   7  -6   5        7.46        5.40      1.67 o 
   8  -6   5        3.11        8.94      2.69 o 
   9  -6   5       45.28       43.67     10.61 o 
  -8  -5   5        2.74        2.50      2.11 o 
  -7  -5   5        2.20        2.27      1.06 o 
  -6  -5   5      122.78      116.97      5.08 o 
  -5  -5   5      479.40      482.99     15.45 o 
  -4  -5   5      147.49      146.10      5.37 o 
  -3  -5   5        5.10        2.84      0.75 o 
  -2  -5   5       94.14       90.85      4.56 o 
  -1  -5   5      719.23      755.08     11.71 o 
   0  -5   5      929.61      941.37     10.40 o 
   1  -5   5      240.84      222.24      3.68 o 
   2  -5   5       55.04       54.37      3.48 o 
   3  -5   5      285.18      282.39      9.99 o 
   4  -5   5     1129.02     1209.62     16.09 o 
   5  -5   5      127.75      138.50      4.36 o 
   6  -5   5        6.22        6.06      3.02 o 
   7  -5   5       34.65       32.26      4.35 o 
   8  -5   5       47.78       56.15      8.55 o 
   9  -5   5       42.02       36.83      9.09 o 
  -9  -4   5        4.55        6.48      3.18 o 
  -8  -4   5       31.40       34.10      4.26 o 
  -7  -4   5       94.18       90.76      9.01 o 
  -6  -4   5      325.21      328.30     11.88 o 
  -5  -4   5      163.87      168.33      6.57 o 
  -4  -4   5        1.12        0.85      0.62 o 
  -3  -4   5       61.76       69.30      1.73 o 
  -2  -4   5      345.55      353.12      5.58 o 
  -1  -4   5       31.89       28.63      2.13 o 
   0  -4   5        1.64        2.32      0.56 o 
   1  -4   5      384.95      384.09      5.65 o 
   2  -4   5      115.21      111.08      2.60 o 
   3  -4   5     1217.66     1234.08     17.42 o 
   4  -4   5      579.13      594.31     25.16 o 
   5  -4   5       47.46       51.21      4.76 o 
   6  -4   5      156.72      166.99     12.24 o 
   7  -4   5       71.79       63.80      5.73 o 
   8  -4   5        3.36        3.70      2.86 o 
   9  -4   5       11.04        8.89      4.74 o 
  10  -4   5        0.52        2.41      1.86 o 
  -9  -3   5       31.90       31.28      6.29 o 
  -8  -3   5       30.01       24.88      3.75 o 
  -7  -3   5       13.44       19.28      5.76 o 
  -6  -3   5       76.91       98.41      6.94 o 
  -5  -3   5       85.26       80.84      4.53 o 
  -4  -3   5       22.93       19.10      1.85 o 
  -3  -3   5      116.32      114.30      2.13 o 
  -2  -3   5       22.78       24.98      1.36 o 
  -1  -3   5      626.51      620.19      9.31 o 
   0  -3   5      909.39      850.37      9.34 o 
   1  -3   5     1424.88     1462.35     14.51 o 
   2  -3   5       75.69       76.38      2.12 o 
   3  -3   5       31.03       28.37      1.96 o 
   4  -3   5      267.19      256.74      7.49 o 
   5  -3   5       29.96       26.55      3.14 o 
   6  -3   5       97.02       96.70      5.62 o 
   7  -3   5        9.99       10.59      1.92 o 
   8  -3   5        8.06        4.72      1.64 o 
   9  -3   5       39.00       42.55      7.66 o 
  10  -3   5       28.56       29.74      4.96 o 
 -10  -2   5        4.19        4.94      2.38 o 
  -9  -2   5        8.24        9.28      1.72 o 
  -8  -2   5       20.93       25.12      3.93 o 
  -7  -2   5       16.94       14.00      2.70 o 
  -6  -2   5      134.65      129.71      4.71 o 
  -5  -2   5      556.93      556.08     22.08 o 
  -4  -2   5      514.42      518.94     11.57 o 
  -3  -2   5      512.41      525.58      5.66 o 
  -2  -2   5      623.00      697.15      8.13 o 
  -1  -2   5     1257.08     1228.28     12.40 o 
   0  -2   5      912.84      864.41      5.62 o 
   1  -2   5       16.12       21.59      1.45 o 
   2  -2   5        2.42        3.59      1.06 o 
   3  -2   5       65.72       54.77      3.40 o 
   4  -2   5     1468.26     1542.01     18.76 o 
   5  -2   5      560.73      576.84      6.67 o 
   6  -2   5        1.43        0.92      1.26 o 
   7  -2   5      258.13      260.15      6.68 o 
   8  -2   5      119.47      116.19      4.76 o 
   9  -2   5       32.51       31.79      6.43 o 
  10  -2   5       58.33       76.80      5.35 o 
  -9  -1   5       25.87       29.43      4.29 o 
  -8  -1   5        1.93        3.51      1.11 o 
  -7  -1   5       42.20       46.07      5.77 o 
  -6  -1   5      130.05      144.83      4.81 o 
  -5  -1   5      780.86      850.35     12.90 o 
  -4  -1   5      381.36      400.56      7.88 o 
  -3  -1   5       55.52       49.77      1.20 o 
  -2  -1   5      319.03      329.52      4.26 o 
  -1  -1   5     1410.34     1431.29      9.09 o 
   0  -1   5       19.29       35.74      2.28 o 
   1  -1   5       41.78       50.47      1.35 o 
   2  -1   5     2340.53     2614.28     23.00 o 
   3  -1   5        1.97        1.66      1.00 o 
   4  -1   5      352.97      323.51      4.95 o 
   5  -1   5     1380.92     1418.50     27.95 o 
   6  -1   5       22.77       17.39      1.88 o 
   7  -1   5       93.59       94.30      4.23 o 
   8  -1   5      168.50      185.12      7.36 o 
   9  -1   5       14.01       14.87      1.74 o 
  10  -1   5        0.55        5.35      2.45 o 
 -10   0   5       30.96       33.99      6.96 o 
  -9   0   5        7.60       -0.07      1.31 o 
  -8   0   5       46.66       46.36      4.59 o 
  -7   0   5      140.66      128.40      5.88 o 
  -6   0   5        1.12        0.50      1.71 o 
  -5   0   5      805.05      807.78     12.61 o 
  -4   0   5      155.44      144.53      4.74 o 
  -3   0   5      139.93      144.31      1.48 o 
  -2   0   5      618.91      627.80      7.05 o 
  -1   0   5      591.49      592.65      4.68 o 
   0   0   5     2235.36     2356.92     12.40 o 
   1   0   5       70.87       87.37      2.11 o 
   2   0   5      305.23      329.57      3.30 o 
   3   0   5      689.63      730.94      9.13 o 
   4   0   5      733.85      738.27      8.00 o 
   5   0   5      191.60      196.92      3.58 o 
   6   0   5       76.46       92.77      9.91 o 
   7   0   5       45.37       50.16      4.20 o 
   8   0   5       47.60       47.64      4.28 o 
   9   0   5      146.11      138.28      5.25 o 
  10   0   5        4.94        5.52      1.56 o 
 -10   1   5       83.55       69.64     13.85 o 
  -9   1   5       60.80       55.80      8.21 o 
  -8   1   5        5.15        5.38      1.58 o 
  -7   1   5       91.52       88.65      4.50 o 
  -6   1   5      234.02      235.13     10.93 o 
  -5   1   5       44.71       33.96      7.17 o 
  -4   1   5       72.05       64.24      2.15 o 
  -3   1   5      101.13      108.72      1.53 o 
  -2   1   5      927.52      980.35     12.86 o 
  -1   1   5     1360.78     1420.24      9.90 o 
   0   1   5      629.58      628.89      9.14 o 
   1   1   5      554.27      545.30      3.68 o 
   2   1   5      446.01      419.89      3.94 o 
   3   1   5     1746.67     1729.47     16.83 o 
   4   1   5      116.57       98.69      1.85 o 
   5   1   5      148.19      137.67      3.63 o 
   6   1   5      523.09      566.61     12.42 o 
   7   1   5       63.64       74.22      6.68 o 
   8   1   5       77.29       96.67      7.53 o 
   9   1   5        0.56        3.26      1.14 o 
  10   1   5        0.68        2.55      1.14 o 
  -9   2   5       50.24       55.32      5.08 o 
  -8   2   5        0.93        1.02      1.40 o 
  -7   2   5        1.61       -0.57      1.39 o 
  -6   2   5      232.32      250.21      6.12 o 
  -5   2   5       67.05       65.14      1.22 o 
  -4   2   5      782.72      854.87     11.22 o 
  -3   2   5      238.97      235.33      3.56 o 
  -2   2   5      147.10      152.75      3.45 o 
  -1   2   5     2824.35     2932.32     19.79 o 
   0   2   5     2444.98     2522.15     22.96 o 
   1   2   5      232.05      229.85      4.99 o 
   2   2   5      189.87      199.97      2.98 o 
   3   2   5      134.41      175.48      2.54 o 
   4   2   5      164.26      154.45      2.80 o 
   5   2   5      146.28      133.73      4.74 o 
   6   2   5      148.15      141.59      6.33 o 
   7   2   5       29.24       26.01      3.04 o 
   8   2   5       42.87       49.35      6.09 o 
   9   2   5      118.49      107.42      4.97 o 
  10   2   5       20.73       13.67      2.30 o 
 -10   3   5       23.63       23.77      6.57 o 
  -9   3   5       60.01       72.22      8.50 o 
  -8   3   5        0.86        2.97      1.11 o 
  -7   3   5        5.98        6.32      2.36 o 
  -6   3   5      296.46      301.95      7.45 o 
  -5   3   5      104.48      101.58      3.21 o 
  -4   3   5      114.23      107.77      3.25 o 
  -3   3   5       12.40       10.57      1.40 o 
  -2   3   5       11.19       10.26      0.97 o 
  -1   3   5     1895.06     1939.95     33.79 o 
   0   3   5      613.49      600.99      5.86 o 
   1   3   5       70.44       98.41      2.77 o 
   2   3   5        1.22       27.72      2.70 o 
   3   3   5      132.54      120.00      3.22 o 
   4   3   5      308.12      278.08      4.14 o 
   5   3   5       49.68       52.55      4.46 o 
   6   3   5        2.85        0.58      1.23 o 
   7   3   5      113.40      112.50      5.64 o 
   8   3   5      226.01      246.15     10.07 o 
   9   3   5       76.51       67.75      5.86 o 
  10   3   5        1.21        1.03      1.04 o 
  -9   4   5       16.93       15.58      3.05 o 
  -8   4   5        1.44        0.66      1.24 o 
  -7   4   5       25.54       23.52      2.79 o 
  -6   4   5      244.71      244.43      6.67 o 
  -5   4   5      399.59      387.87      6.53 o 
  -4   4   5       36.07       35.91      2.87 o 
  -3   4   5      186.40      206.52      4.82 o 
  -2   4   5      491.70      507.19      6.48 o 
  -1   4   5     1006.48      977.97     11.72 o 
   0   4   5      840.03      859.09      6.64 o 
   1   4   5       44.10       33.42      1.91 o 
   2   4   5       68.07       71.36      1.64 o 
   3   4   5      168.99      166.86      2.88 o 
   4   4   5      428.87      385.13      4.97 o 
   5   4   5       30.59       26.15      1.18 o 
   6   4   5       63.74       63.81      3.78 o 
   7   4   5      449.10      478.69     15.21 o 
   8   4   5        9.35       10.72      2.47 o 
   9   4   5        0.23        0.21      1.84 o 
  10   4   5       41.84       34.45      6.69 o 
  -9   5   5       53.05       49.83      5.53 o 
  -8   5   5      123.33      135.19      5.53 o 
  -7   5   5        1.02        0.89      0.67 o 
  -6   5   5      109.95       98.44      4.41 o 
  -5   5   5      675.45      710.56     26.30 o 
  -4   5   5        1.92        2.49      0.91 o 
  -3   5   5       93.66      110.17      3.62 o 
  -2   5   5       12.67       12.39      1.82 o 
  -1   5   5      249.85      291.05      5.95 o 
   0   5   5      709.77      690.15      9.42 o 
   1   5   5      211.35      222.50      4.99 o 
   2   5   5       93.37       85.60      3.16 o 
   3   5   5      135.44      130.98      2.98 o 
   4   5   5      437.85      419.50      6.16 o 
   5   5   5      284.10      247.52      6.95 o 
   6   5   5        0.39        2.30      1.15 o 
   7   5   5        3.31        0.33      1.91 o 
   8   5   5       33.47       40.19      3.30 o 
   9   5   5       56.47       57.50      4.45 o 
  10   5   5        0.12        0.38      0.94 o 
  -9   6   5        2.95        2.81      1.00 o 
  -8   6   5       10.52       13.60      2.32 o 
  -7   6   5        0.57        1.54      1.49 o 
  -6   6   5        1.08        1.69      2.82 o 
  -5   6   5      230.18      244.12      9.36 o 
  -4   6   5        2.42        3.91      1.16 o 
  -3   6   5      193.02      196.29      5.15 o 
  -2   6   5       84.68       84.02      3.11 o 
  -1   6   5      784.59      796.97     12.59 o 
   0   6   5      440.45      416.06      5.98 o 
   1   6   5      206.47      222.24      5.12 o 
   2   6   5      178.73      173.97      5.70 o 
   3   6   5      175.18      185.51      7.12 o 
   4   6   5      100.42      106.59      5.86 o 
   5   6   5        8.37       11.27      1.35 o 
   6   6   5        1.18        2.76      1.78 o 
   7   6   5       20.01       21.90      2.88 o 
   8   6   5       13.99       16.42      2.29 o 
   9   6   5       23.34       18.81      4.13 o 
  -8   7   5        3.84        1.38      1.40 o 
  -7   7   5        6.61        4.19      1.24 o 
  -6   7   5       51.10       61.03      5.56 o 
  -5   7   5       81.57       86.59      3.76 o 
  -4   7   5      243.69      246.94      6.72 o 
  -3   7   5       61.32       66.01      4.69 o 
  -2   7   5      161.08      160.24      4.47 o 
  -1   7   5      283.70      281.22      7.05 o 
   0   7   5      130.90      138.13      5.14 o 
   1   7   5       77.78       76.35      3.93 o 
   2   7   5        0.99        1.94      1.57 o 
   3   7   5       85.60       94.45      2.69 o 
   4   7   5      116.08      116.66      3.34 o 
   5   7   5       91.31       72.99      4.21 o 
   6   7   5       20.84       18.64      2.60 o 
   7   7   5        0.37        0.78      1.43 o 
   8   7   5       64.02       78.78      5.01 o 
   9   7   5       30.50       29.82      2.76 o 
  -8   8   5        0.47        2.73      1.20 o 
  -7   8   5        3.27        4.80      1.40 o 
  -6   8   5       34.02       29.03      4.39 o 
  -5   8   5       79.98       74.99      3.78 o 
  -4   8   5      132.27      136.84      4.26 o 
  -3   8   5        8.34        8.17      2.45 o 
  -2   8   5       25.96       23.72      2.37 o 
  -1   8   5      144.72      136.93      4.37 o 
   0   8   5       13.73       14.48      1.64 o 
   1   8   5       36.60       36.87      2.86 o 
   2   8   5       20.45       19.94      2.02 o 
   3   8   5      100.96      106.67      3.14 o 
   4   8   5       76.38       79.70      4.16 o 
   5   8   5       37.14       34.40      3.42 o 
   6   8   5        4.52        1.94      0.98 o 
   7   8   5        1.21        1.81      1.30 o 
   8   8   5        3.10        4.42      1.74 o 
  -7   9   5       20.18       12.08      3.60 o 
  -6   9   5       22.12       19.52      3.69 o 
  -5   9   5       23.96       25.92      3.33 o 
  -4   9   5       35.01       38.05      4.61 o 
  -3   9   5        1.11        2.06      1.03 o 
  -2   9   5        9.75       10.50      1.99 o 
  -1   9   5      150.55      167.19      5.31 o 
   0   9   5       22.55       25.56      2.68 o 
   1   9   5        6.75        6.65      1.56 o 
   2   9   5       17.43       21.66      2.87 o 
   3   9   5       19.46       21.93      2.76 o 
   4   9   5       50.66       54.58      2.85 o 
   5   9   5       45.49       32.02      4.17 o 
   6   9   5        0.22        3.88      1.96 o 
   7   9   5        7.02        8.92      4.58 o 
  -6  10   5        6.45        9.64      2.06 o 
  -5  10   5        6.39        5.20      2.05 o 
  -4  10   5       28.43       24.45      3.14 o 
  -3  10   5       42.34       37.75      4.66 o 
  -2  10   5        6.33        3.72      1.71 o 
  -1  10   5       38.45       41.44      3.65 o 
   0  10   5      146.70      162.03      5.41 o 
   1  10   5        2.19        1.65      1.32 o 
   2  10   5       18.69       22.32      3.25 o 
   3  10   5       25.83       26.53      3.70 o 
   4  10   5       50.09       54.87      6.93 o 
   5  10   5       55.82       67.05     12.62 o 
   6  10   5       17.72       14.97      3.60 o 
  -4  11   5       22.87       25.09      7.51 o 
  -3  11   5        3.94        2.97      1.08 o 
  -2  11   5       71.80       70.95      6.65 o 
  -1  11   5       22.79       22.20      2.73 o 
   0  11   5       37.71       45.30      7.20 o 
   1  11   5        6.82        5.55      2.00 o 
   2  11   5        6.49        3.58      1.50 o 
   3  11   5       24.46       33.06      3.76 o 
   4  11   5       49.06       57.51      8.67 o 
   5  11   5        0.25        2.49      1.70 o 
  -2  12   5        0.11        0.64      1.18 o 
  -1  12   5       12.19       10.53      1.99 o 
   0  12   5       17.09       15.58      2.87 o 
   1  12   5       19.26       23.43      2.25 o 
   2  12   5        1.29        4.31      1.52 o 
  -2 -10   6       15.52       11.79      2.79 o 
  -1 -10   6        4.66        2.91      1.04 o 
   0 -10   6      122.18      140.75     17.71 o 
   1 -10   6       32.05       32.10      8.59 o 
   2 -10   6        6.10        2.76      1.66 o 
   3 -10   6       27.94       25.10      4.70 o 
  -4  -9   6       15.65       14.70      2.41 o 
  -3  -9   6        1.36        0.68      0.91 o 
  -2  -9   6       10.70       13.94      2.63 o 
  -1  -9   6       42.47       43.73      7.70 o 
   0  -9   6       61.76       58.79      4.05 o 
   1  -9   6       68.06       82.46      6.10 o 
   2  -9   6        4.01        3.24      1.54 o 
   3  -9   6        3.46        4.82      1.50 o 
   4  -9   6       34.33       29.79      6.37 o 
   5  -9   6       37.45       35.65      4.91 o 
  -6  -8   6       36.76       33.17      4.20 o 
  -5  -8   6       78.30       66.44      6.76 o 
  -4  -8   6       17.13       18.59      3.91 o 
  -3  -8   6        6.18        3.40      0.94 o 
  -2  -8   6       20.82       24.71      2.57 o 
  -1  -8   6       49.58       45.88      5.55 o 
   0  -8   6      116.86      107.87      4.57 o 
   1  -8   6      391.93      428.17     12.67 o 
   2  -8   6       73.05       82.00      5.36 o 
   3  -8   6        0.54        1.02      1.73 o 
   4  -8   6      101.64       89.09      7.73 o 
   5  -8   6      131.48      137.25      8.75 o 
   6  -8   6       20.19       22.41      4.10 o 
  -7  -7   6       17.06       17.02      2.72 o 
  -6  -7   6       18.48       10.70      2.43 o 
  -5  -7   6       37.37       33.38      5.02 o 
  -4  -7   6       49.16       54.93      5.02 o 
  -3  -7   6       63.54       62.85      5.31 o 
  -2  -7   6       50.26       47.44      2.60 o 
  -1  -7   6      131.23      129.14      3.58 o 
   0  -7   6      337.45      331.32     13.78 o 
   1  -7   6      298.66      316.72     12.69 o 
   2  -7   6      164.71      181.72     10.36 o 
   3  -7   6        0.70        6.69      1.45 o 
   4  -7   6        1.77        6.89      4.03 o 
   5  -7   6        9.95       12.85      2.51 o 
   6  -7   6       69.01       70.38      7.97 o 
   7  -7   6       71.09       63.02      8.30 o 
  -7  -6   6        2.00        1.44      1.10 o 
  -6  -6   6        1.57        3.45      1.39 o 
  -5  -6   6      264.82      254.04      7.49 o 
  -4  -6   6      328.29      349.28     10.91 o 
  -3  -6   6       33.36       39.92      2.79 o 
  -2  -6   6        1.13        1.29      0.68 o 
  -1  -6   6        0.73        0.78      0.84 o 
   0  -6   6       73.13       78.83      2.67 o 
   1  -6   6      455.54      467.62     14.57 o 
   2  -6   6       59.20       63.88      7.10 o 
   3  -6   6      222.71      207.91     15.57 o 
   4  -6   6       84.73       95.17      5.03 o 
   5  -6   6      442.09      452.63      7.50 o 
   6  -6   6       41.41       47.27      4.82 o 
   7  -6   6       48.58       43.92      5.72 o 
   8  -6   6       10.27       10.99      4.28 o 
  -8  -5   6        0.89        2.34      2.56 o 
  -7  -5   6       36.60       40.95      6.58 o 
  -6  -5   6       84.61       98.59      6.91 o 
  -5  -5   6       62.94       59.69      6.55 o 
  -4  -5   6      475.19      478.56     12.24 o 
  -3  -5   6      185.90      190.26      6.24 o 
  -2  -5   6      134.63      137.21      3.81 o 
  -1  -5   6      138.27      127.29     10.22 o 
   0  -5   6      390.92      401.93      7.74 o 
   1  -5   6       73.72       68.79      3.00 o 
   2  -5   6     1107.06     1125.82     12.19 o 
   3  -5   6      415.93      434.10      8.21 o 
   4  -5   6       75.98       71.49      9.27 o 
   5  -5   6      260.70      251.13      7.87 o 
   6  -5   6      375.54      394.77      9.41 o 
   7  -5   6        0.79        2.08      2.41 o 
   8  -5   6       23.58       30.22      7.03 o 
   9  -5   6       15.01       12.92      3.44 o 
  -8  -4   6       25.70       24.49      4.45 o 
  -7  -4   6        2.29        4.13      3.52 o 
  -6  -4   6       68.95       66.38      7.43 o 
  -5  -4   6      136.91      122.82      7.53 o 
  -4  -4   6      399.74      431.32      9.35 o 
  -3  -4   6      389.40      384.47      7.87 o 
  -2  -4   6        1.73        2.96      0.84 o 
  -1  -4   6      222.61      215.08      5.32 o 
   0  -4   6      719.10      755.90      8.53 o 
   1  -4   6     1419.57     1406.48     11.89 o 
   2  -4   6       28.44       24.51      1.51 o 
   3  -4   6      194.65      209.48      6.54 o 
   4  -4   6        8.15       12.68      1.74 o 
   5  -4   6      108.89      103.05      9.30 o 
   6  -4   6      418.98      417.38     11.97 o 
   7  -4   6       25.01       26.69      3.78 o 
   8  -4   6        6.46        6.17      3.05 o 
   9  -4   6        4.99        7.47      2.06 o 
  -9  -3   6       42.72       29.93      4.97 o 
  -8  -3   6       20.10       19.12      3.78 o 
  -7  -3   6        1.59        3.56      1.15 o 
  -6  -3   6        0.54        1.59      1.55 o 
  -5  -3   6        0.85        3.06      1.44 o 
  -4  -3   6      387.73      394.05      8.96 o 
  -3  -3   6      494.60      496.71      5.27 o 
  -2  -3   6        3.26        1.79      1.28 o 
  -1  -3   6        8.10        9.25      0.98 o 
   0  -3   6      325.24      324.63      8.04 o 
   1  -3   6     1097.13     1085.29     12.59 o 
   2  -3   6      382.95      361.56      4.51 o 
   3  -3   6      235.42      233.82      4.14 o 
   4  -3   6       12.62       15.03      2.33 o 
   5  -3   6       45.93       40.14      3.20 o 
   6  -3   6      243.70      243.59     10.71 o 
   7  -3   6       23.15       20.15      2.94 o 
   8  -3   6        8.25       10.44      2.63 o 
   9  -3   6        4.56        6.95      2.59 o 
  10  -3   6        9.39       12.56      3.21 o 
  -9  -2   6       40.08       27.09      5.85 o 
  -8  -2   6       25.62       27.24      5.00 o 
  -7  -2   6        0.80        2.12      1.08 o 
  -6  -2   6        1.54        2.05      1.35 o 
  -5  -2   6      269.18      281.86      6.15 o 
  -4  -2   6      715.10      736.64     20.09 o 
  -3  -2   6     1002.89     1024.08     17.60 o 
  -2  -2   6      534.60      552.62     10.03 o 
  -1  -2   6        6.11        8.16      0.77 o 
   0  -2   6       77.13       71.26      3.45 o 
   1  -2   6     1592.51     1630.02     15.96 o 
   2  -2   6      626.33      648.32      6.45 o 
   3  -2   6        1.07        1.18      0.83 o 
   4  -2   6      134.97      118.52      4.12 o 
   5  -2   6        3.04        5.90      1.47 o 
   6  -2   6      166.66      158.05      3.76 o 
   7  -2   6      420.22      409.78     13.53 o 
   8  -2   6       13.54        8.44      2.82 o 
   9  -2   6       11.15       12.30      2.28 o 
  10  -2   6       16.27       23.76      3.25 o 
  -9  -1   6       26.67       22.18      2.90 o 
  -8  -1   6      253.89      272.19      8.73 o 
  -7  -1   6       63.48       66.14      8.55 o 
  -6  -1   6       18.29       16.46      3.27 o 
  -5  -1   6       85.72       94.81      4.42 o 
  -4  -1   6      373.12      371.66     18.75 o 
  -3  -1   6     1571.36     1694.17     20.75 o 
  -2  -1   6      337.52      313.91      4.87 o 
  -1  -1   6      306.01      332.03      4.16 o 
   0  -1   6       62.51       65.26      2.14 o 
   1  -1   6     2180.73     2249.85     21.67 o 
   2  -1   6      370.53      333.96      4.13 o 
   3  -1   6       14.87       16.05      1.41 o 
   4  -1   6      391.66      428.99      5.58 o 
   5  -1   6       32.57       34.01      1.97 o 
   6  -1   6      365.50      384.14      6.32 o 
   7  -1   6      363.56      359.62     10.78 o 
   8  -1   6        7.46        6.54      1.52 o 
   9  -1   6       94.43      119.46      6.68 o 
  10  -1   6       39.81       36.51      6.96 o 
  -9   0   6       60.61       56.70      4.85 o 
  -8   0   6       89.36       93.58      7.19 o 
  -7   0   6        3.82        2.85      1.12 o 
  -6   0   6       32.52       28.77      4.09 o 
  -5   0   6      263.86      287.79      7.19 o 
  -4   0   6      359.78      382.89     21.47 o 
  -3   0   6      746.17      716.57      8.34 o 
  -2   0   6      334.17      325.26      6.24 o 
  -1   0   6        9.45       16.57      1.44 o 
   0   0   6        4.74       14.92      1.23 o 
   1   0   6      766.30      820.34     10.97 o 
   2   0   6      701.23      860.19      7.48 o 
   3   0   6      137.70      162.43      7.01 o 
   4   0   6      248.52      241.85      3.74 o 
   5   0   6      453.45      486.56      5.62 o 
   6   0   6        4.78        3.60      0.72 o 
   7   0   6      279.79      289.12      9.46 o 
   8   0   6      151.73      147.34      7.33 o 
   9   0   6       20.47       20.29      2.65 o 
  10   0   6        1.21       -0.34      2.01 o 
 -10   1   6        1.12       -0.60      1.40 o 
  -9   1   6       37.23       37.69      5.22 o 
  -8   1   6      177.71      185.47      5.60 o 
  -7   1   6      205.05      204.50      8.75 o 
  -6   1   6       23.70       21.16      3.49 o 
  -5   1   6        1.20        3.82      1.46 o 
  -4   1   6      423.42      450.83      8.76 o 
  -3   1   6      243.31      208.06      3.73 o 
  -2   1   6        2.40        0.92      1.63 o 
  -1   1   6      270.24      265.46      3.60 o 
   0   1   6      459.69      452.94      6.46 o 
   1   1   6       27.13       21.33      2.63 o 
   2   1   6     2252.01     2343.38     22.67 o 
   3   1   6     1681.26     1736.28     27.25 o 
   4   1   6       20.57       19.19      1.39 o 
   5   1   6      737.91      736.28     11.22 o 
   6   1   6      104.15      118.30      5.59 o 
   7   1   6       27.68       27.49      3.63 o 
   8   1   6      192.93      192.97      6.76 o 
   9   1   6       47.97       46.15      4.92 o 
  10   1   6        0.22        0.58      1.12 o 
  -9   2   6       50.65       55.54      9.69 o 
  -8   2   6       70.36       67.57      5.80 o 
  -7   2   6      251.32      251.45     10.27 o 
  -6   2   6       27.98       29.11      3.07 o 
  -5   2   6      194.97      165.80      3.75 o 
  -4   2   6      580.36      627.13      6.13 o 
  -3   2   6      642.49      628.82      7.86 o 
  -2   2   6     1064.86     1091.61     10.43 o 
  -1   2   6      330.01      311.43      4.79 o 
   0   2   6       31.66       22.80      5.38 o 
   1   2   6     1981.04     2019.31     23.15 o 
   2   2   6     2176.21     2229.34     21.55 o 
   3   2   6       32.74       39.40      2.32 o 
   4   2   6      214.74      213.19      3.32 o 
   5   2   6       37.99       39.51      4.29 o 
   6   2   6       42.76       41.94      4.19 o 
   7   2   6      129.35      129.90      5.50 o 
   8   2   6      116.46      109.38      9.63 o 
   9   2   6        0.31        1.72      1.34 o 
  10   2   6       38.36       36.43      4.59 o 
  -9   3   6       17.19       15.84      3.40 o 
  -8   3   6       43.41       45.58      6.19 o 
  -7   3   6       44.47       39.30      4.23 o 
  -6   3   6       10.33       10.83      2.41 o 
  -5   3   6       40.84       55.11      2.95 o 
  -4   3   6      911.06      958.60     10.13 o 
  -3   3   6      182.57      186.16      3.75 o 
  -2   3   6       82.50       79.14      2.49 o 
  -1   3   6        4.77        9.69      1.72 o 
   0   3   6      225.65      236.23      5.59 o 
   1   3   6      385.70      327.19      5.43 o 
   2   3   6       54.36       52.50      1.75 o 
   3   3   6       15.05       19.66      1.72 o 
   4   3   6       56.32       62.66      2.65 o 
   5   3   6      189.21      176.39      6.30 o 
   6   3   6      262.71      242.77     18.47 o 
   8   3   6       11.73       12.47      3.60 o 
   9   3   6      101.56      113.49      8.15 o 
  10   3   6       12.65        9.04      2.00 o 
  -9   4   6        9.69       12.61      2.16 o 
  -8   4   6       85.47       84.94      5.26 o 
  -7   4   6       62.25       57.79      6.92 o 
  -6   4   6       96.49       94.22      3.79 o 
  -5   4   6       19.62       18.25      1.96 o 
  -4   4   6       39.03       42.67      2.48 o 
  -3   4   6      918.36      941.01     10.88 o 
  -2   4   6       81.39       80.48      2.25 o 
  -1   4   6        1.58        8.50      5.60 o 
   0   4   6      245.95      244.06      6.44 o 
   1   4   6      444.06      410.73     10.51 o 
   2   4   6      399.69      393.72      7.14 o 
   3   4   6      492.74      478.68      6.67 o 
   4   4   6      330.72      339.11      6.67 o 
   5   4   6        1.85        3.40      1.15 o 
   6   4   6      126.66      137.57      4.90 o 
   7   4   6       17.11       11.48      2.65 o 
   8   4   6        9.84        8.82      1.65 o 
   9   4   6      122.78      134.78      8.29 o 
  10   4   6        1.43        3.46      1.12 o 
  -9   5   6       15.61       17.32      3.42 o 
  -8   5   6       60.99       67.81      5.03 o 
  -7   5   6       46.00       40.96      6.35 o 
  -6   5   6      137.38      125.69      5.74 o 
  -5   5   6       46.86       49.30      4.35 o 
  -4   5   6       89.65      102.82      3.19 o 
  -3   5   6      575.48      600.00     10.65 o 
  -2   5   6       14.36       13.98      1.46 o 
  -1   5   6       42.84       41.23      2.17 o 
   0   5   6      332.75      332.78      6.75 o 
   1   5   6       74.83       56.42      2.72 o 
   2   5   6      184.80      192.04      6.39 o 
   3   5   6      185.68      182.26      4.30 o 
   4   5   6      102.91      102.53      3.00 o 
   5   5   6        0.57        1.55      0.91 o 
   6   5   6      158.36      159.68      5.22 o 
   7   5   6       93.95       92.57      5.02 o 
   8   5   6        1.11        4.28      2.25 o 
   9   5   6       19.43       20.43      2.92 o 
  -8   6   6       27.67       21.50      6.39 o 
  -7   6   6       20.58       17.28      2.56 o 
  -6   6   6       15.09       12.34      1.83 o 
  -5   6   6       36.26       26.37      2.95 o 
  -4   6   6       13.39       15.68      1.67 o 
  -3   6   6      336.78      336.97      6.21 o 
  -2   6   6       26.56       30.78      3.02 o 
  -1   6   6        2.23        2.03      0.89 o 
   0   6   6       20.96       18.51      1.92 o 
   1   6   6      292.30      295.34      6.62 o 
   2   6   6      280.00      265.69      6.76 o 
   3   6   6        9.96       12.44      1.79 o 
   4   6   6      107.50       91.89      3.83 o 
   5   6   6      189.97      190.05     10.59 o 
   6   6   6        1.71        1.52      1.40 o 
   7   6   6        4.06        7.33      2.19 o 
   8   6   6       27.09       21.90      2.71 o 
   9   6   6        4.65        4.36      2.06 o 
  -8   7   6       41.77       43.79      6.52 o 
  -7   7   6        5.79        6.04      1.47 o 
  -6   7   6        6.09        3.67      1.58 o 
  -5   7   6      151.03      136.83      5.64 o 
  -4   7   6      189.00      186.17      6.67 o 
  -3   7   6       67.39       75.54      3.37 o 
  -2   7   6      278.79      294.97      7.76 o 
  -1   7   6        0.59        2.39      1.18 o 
   0   7   6       49.37       47.46      4.17 o 
   1   7   6      407.15      446.25      8.55 o 
   2   7   6      133.26      111.57      5.25 o 
   3   7   6       42.67       39.01      3.76 o 
   4   7   6        1.91        6.69      1.50 o 
   5   7   6       53.44       64.19      6.53 o 
   6   7   6       53.65       54.61      4.07 o 
   7   7   6        9.43        5.37      2.15 o 
   8   7   6        0.20        2.46      1.15 o 
   9   7   6        3.99        3.60      2.90 o 
  -7   8   6       34.60       24.40      3.41 o 
  -6   8   6        0.15        1.54      0.90 o 
  -5   8   6       27.53       23.81      2.95 o 
  -4   8   6       87.13       93.93      4.63 o 
  -3   8   6       24.38       27.44      2.81 o 
  -2   8   6       59.00       62.42      3.80 o 
  -1   8   6        8.64        7.62      2.22 o 
   0   8   6      163.32      159.50      5.14 o 
   1   8   6      103.41      108.14      2.86 o 
   2   8   6        0.72        2.05      1.52 o 
   3   8   6        1.35        2.04      1.13 o 
   4   8   6       70.05       66.41      3.75 o 
   5   8   6      106.40      105.27      8.53 o 
   6   8   6        0.93        2.67      1.56 o 
   7   8   6        1.69        4.06      1.46 o 
   8   8   6       28.71       27.95      3.45 o 
  -6   9   6        0.65        1.32      2.07 o 
  -5   9   6        9.96        9.60      1.86 o 
  -4   9   6       22.93       22.49      2.56 o 
  -3   9   6       78.78       77.81      5.81 o 
  -2   9   6       88.81       98.04      3.58 o 
  -1   9   6       11.83        9.51      1.80 o 
   0   9   6        6.14        5.04      1.68 o 
   1   9   6        0.67        1.66      1.18 o 
   2   9   6       36.36       33.40      3.31 o 
   3   9   6       20.99       17.77      2.12 o 
   4   9   6        3.34        6.00      1.57 o 
   5   9   6        2.12        4.53      2.38 o 
   6   9   6       58.63       59.55     10.27 o 
   7   9   6       30.45       28.54      3.94 o 
  -5  10   6        3.04        2.24      1.37 o 
  -4  10   6       34.21       38.80      3.68 o 
  -3  10   6       26.99       29.72      3.51 o 
  -2  10   6        0.19        2.34      1.83 o 
  -1  10   6        4.86        7.63      2.04 o 
   0  10   6        1.03        3.63      1.39 o 
   1  10   6       75.40       78.19      4.13 o 
   2  10   6       68.39       64.69      4.49 o 
   3  10   6        6.25        2.56      1.50 o 
   4  10   6       28.08       33.15      3.95 o 
   5  10   6       29.26       31.98      5.66 o 
   6  10   6       30.89       34.03     10.98 o 
  -4  11   6       45.74       44.57      7.75 o 
  -3  11   6       29.49       22.53      3.38 o 
  -2  11   6        2.33        2.92      1.08 o 
  -1  11   6       37.31       44.95      3.39 o 
   0  11   6       49.06       60.12      7.29 o 
   1  11   6       41.40       50.42      7.50 o 
   2  11   6       20.22       20.32      3.11 o 
   3  11   6        0.31        2.51      1.07 o 
   4  11   6        0.19        1.75      1.04 o 
  -1  12   6        3.75        3.18      2.09 o 
   0  12   6       26.30       30.35      3.19 o 
   1  12   6        0.84        2.23      1.11 o 
   2  12   6        3.16        4.83      1.66 o 
  -3  -9   7       22.30       25.68      4.06 o 
  -2  -9   7       21.72       20.23      7.07 o 
  -1  -9   7       37.01       28.43      4.29 o 
   0  -9   7       14.70       13.27      2.68 o 
   1  -9   7        0.40        3.18      1.56 o 
   2  -9   7       69.50       64.19     11.77 o 
   3  -9   7      171.73      173.64     10.20 o 
   4  -9   7       12.16       12.21      2.28 o 
  -5  -8   7       20.45       25.25      3.71 o 
  -4  -8   7       11.47        9.92      3.04 o 
  -3  -8   7       31.80       36.76      5.12 o 
  -2  -8   7       53.57       45.14     10.09 o 
  -1  -8   7       10.28       10.58      2.22 o 
   0  -8   7       37.98       33.87      3.84 o 
   1  -8   7      116.15      116.77      6.77 o 
   2  -8   7       56.17       47.82      8.44 o 
   3  -8   7       71.47       79.91      6.24 o 
   4  -8   7       68.93       71.38      8.62 o 
   5  -8   7       10.43       11.25      1.97 o 
   6  -8   7       17.33       17.25      2.99 o 
  -6  -7   7       80.02       73.43      9.54 o 
  -5  -7   7      101.50      128.15     22.80 o 
  -4  -7   7        0.65        2.55      1.84 o 
  -3  -7   7       33.42       29.42      4.03 o 
  -2  -7   7      107.65      103.41      5.12 o 
  -1  -7   7      224.74      237.55      5.03 o 
   0  -7   7      230.38      237.36      8.06 o 
   1  -7   7       18.76       23.43      4.25 o 
   2  -7   7       18.36       21.68      2.64 o 
   3  -7   7      177.58      190.65      9.17 o 
   4  -7   7      250.90      273.47      7.28 o 
   5  -7   7       14.17       15.60      4.37 o 
   6  -7   7        3.13        3.01      1.73 o 
   7  -7   7        0.78        1.77      0.86 o 
  -7  -6   7       53.40       39.24      7.17 o 
  -6  -6   7       86.82       77.73     11.04 o 
  -5  -6   7       14.22       13.20      4.07 o 
  -4  -6   7       10.24       10.44      1.99 o 
  -3  -6   7      124.67      120.61      7.87 o 
  -2  -6   7      304.67      312.70     10.12 o 
  -1  -6   7      182.90      173.37     12.89 o 
   0  -6   7       61.33       57.72      3.33 o 
   1  -6   7       44.08       38.73      3.46 o 
   2  -6   7      372.24      385.39     11.35 o 
   3  -6   7      314.19      332.26     11.28 o 
   4  -6   7        0.70        1.14      1.24 o 
   5  -6   7        8.75        2.38      1.23 o 
   6  -6   7       48.24       44.00      5.56 o 
   7  -6   7       85.47       74.90     13.44 o 
   8  -6   7       29.55       31.16      6.67 o 
  -7  -5   7        2.94        8.10      2.41 o 
  -6  -5   7        9.41       11.66      2.39 o 
  -5  -5   7      109.21      115.30      8.13 o 
  -4  -5   7      107.49      110.52      8.30 o 
  -3  -5   7      128.69      119.95      3.38 o 
  -2  -5   7      128.03      124.61      5.73 o 
  -1  -5   7        3.38        3.59      0.96 o 
   0  -5   7      113.65      114.77      5.87 o 
   1  -5   7      711.15      736.78     14.87 o 
   2  -5   7       33.05       30.36      2.08 o 
   3  -5   7        1.64        2.42      1.56 o 
   4  -5   7      306.75      320.27     12.14 o 
   5  -5   7      312.52      317.68     14.93 o 
   6  -5   7       66.65       65.17      4.98 o 
   7  -5   7       35.42       43.02      8.73 o 
   8  -5   7        0.65       -0.35      2.34 o 
  -8  -4   7        0.48        3.33      1.22 o 
  -7  -4   7       64.13       61.89      3.77 o 
  -6  -4   7       48.21       44.15      9.08 o 
  -5  -4   7      201.83      222.22     12.67 o 
  -4  -4   7      321.81      324.46     11.81 o 
  -3  -4   7        7.66        7.19      1.14 o 
  -2  -4   7      426.90      418.78      5.60 o 
  -1  -4   7     1137.05     1171.00     18.37 o 
   0  -4   7        0.99        2.21      0.78 o 
   1  -4   7       86.04       85.39      3.55 o 
   2  -4   7      404.97      393.66      6.26 o 
   3  -4   7      410.13      419.54      5.65 o 
   4  -4   7      169.98      166.53      9.47 o 
   5  -4   7      382.07      377.72     14.51 o 
   6  -4   7        0.56        0.46      1.26 o 
   7  -4   7       12.19       15.88      3.11 o 
   8  -4   7      109.86      121.91     10.20 o 
   9  -4   7        5.29        4.80      2.29 o 
  -8  -3   7        4.45        2.13      1.75 o 
  -7  -3   7       21.51       20.31      5.20 o 
  -6  -3   7      109.10      114.37      7.35 o 
  -5  -3   7        1.30        2.35      2.20 o 
  -4  -3   7        1.34        2.64      2.33 o 
  -3  -3   7      214.13      223.69      3.22 o 
  -2  -3   7       81.89       75.21      3.43 o 
  -1  -3   7       26.37       28.20      2.74 o 
   0  -3   7      289.21      277.70      5.66 o 
   1  -3   7       13.77       14.97      1.28 o 
   2  -3   7      251.96      259.53      6.48 o 
   3  -3   7     1101.35     1097.23     18.83 o 
   4  -3   7       22.59       28.81      2.44 o 
   5  -3   7        1.24        0.99      0.41 o 
   6  -3   7      127.92      128.32      4.56 o 
   7  -3   7       40.05       46.37      7.54 o 
   8  -3   7        3.73        5.42      2.30 o 
   9  -3   7        5.45        3.72      1.70 o 
  -9  -2   7       13.49       11.34      2.20 o 
  -8  -2   7       21.80       20.73      3.63 o 
  -7  -2   7        6.97        6.64      1.50 o 
  -6  -2   7       23.76       26.37      4.32 o 
  -5  -2   7        0.79        2.27      0.90 o 
  -4  -2   7        8.42        8.54      2.54 o 
  -3  -2   7      578.64      611.78      8.36 o 
  -2  -2   7     1158.16     1200.94     11.49 o 
  -1  -2   7      844.01      829.48     12.56 o 
   0  -2   7      155.66      140.86      3.67 o 
   1  -2   7      174.79      179.35      3.41 o 
   2  -2   7      401.40      368.14      5.13 o 
   3  -2   7      192.62      184.37      3.66 o 
   4  -2   7        1.51        2.77      0.59 o 
   5  -2   7        1.25        2.17      1.66 o 
   6  -2   7      271.78      256.11      6.60 o 
   7  -2   7       89.95      100.92     10.60 o 
   8  -2   7       32.33       33.18      7.81 o 
   9  -2   7       40.03       41.25      5.20 o 
  10  -2   7       21.85       20.57      3.35 o 
  -9  -1   7       31.13       26.61      4.94 o 
  -8  -1   7       93.88       86.04      6.82 o 
  -7  -1   7       17.34       23.86      3.36 o 
  -6  -1   7      101.92      106.19      5.81 o 
  -5  -1   7       83.14       76.71     10.24 o 
  -4  -1   7      137.14      153.49      6.45 o 
  -3  -1   7      959.17     1072.82     19.77 o 
  -2  -1   7      575.41      566.22      7.65 o 
  -1  -1   7       96.03       75.12      1.56 o 
   0  -1   7       19.67       21.36      2.21 o 
   1  -1   7      278.78      287.01      5.54 o 
   2  -1   7       57.24       57.69      2.58 o 
   3  -1   7      319.49      327.37      5.68 o 
   4  -1   7      262.56      266.24      5.03 o 
   5  -1   7        6.34        8.22      1.20 o 
   6  -1   7      390.95      396.83      9.34 o 
   7  -1   7      188.04      190.46      7.75 o 
   8  -1   7       35.95       53.30      4.47 o 
   9  -1   7        7.00        5.59      2.81 o 
  10  -1   7        0.42        3.57      1.24 o 
  -9   0   7       14.27       14.76      3.54 o 
  -8   0   7       66.68       78.32     11.26 o 
  -7   0   7       43.09       48.35      7.13 o 
  -6   0   7       67.18       78.57      5.84 o 
  -5   0   7       27.76       30.41      5.67 o 
  -4   0   7        0.63        1.56      1.23 o 
  -3   0   7      196.58      213.04      5.62 o 
  -2   0   7      121.12      103.99      4.12 o 
  -1   0   7      414.32      382.70      5.41 o 
   0   0   7      330.63      350.19      6.46 o 
   1   0   7        5.26        4.08      0.85 o 
   2   0   7      114.91       97.07      4.30 o 
   3   0   7      380.02      436.36      8.72 o 
   4   0   7      227.56      250.42      7.73 o 
   5   0   7       27.16       31.84      1.85 o 
   6   0   7       38.28       36.46      4.62 o 
   7   0   7       18.49       16.59      2.55 o 
   8   0   7       20.92       21.01      2.84 o 
   9   0   7       93.77       79.34     13.36 o 
  10   0   7       11.94        7.91      2.59 o 
  -9   1   7       23.40       21.63      4.27 o 
  -8   1   7       33.29       30.62      4.82 o 
  -7   1   7      232.22      234.36      7.53 o 
  -6   1   7      141.30      144.88      6.23 o 
  -5   1   7       54.13       44.05      9.58 o 
  -4   1   7       86.46       87.88      2.69 o 
  -3   1   7        8.11        6.51      1.05 o 
  -2   1   7     2646.32     2996.28     26.80 o 
  -1   1   7      333.59      290.14      9.26 o 
   0   1   7      249.79      259.88      5.20 o 
   1   1   7      233.53      228.73      4.56 o 
   2   1   7      806.94      955.23     22.93 o 
   3   1   7      732.39      689.43      8.87 o 
   4   1   7      599.61      603.27      5.88 o 
   5   1   7       40.76       28.22      2.39 o 
   6   1   7       44.88       39.16      3.04 o 
   7   1   7     1075.26     1318.90     57.53 o 
   8   1   7      113.35      118.70      7.08 o 
   9   1   7       37.36       31.73      4.11 o 
  10   1   7       18.67       13.11      2.33 o 
  -9   2   7        3.63        4.98      1.77 o 
  -8   2   7       91.30       89.66      5.47 o 
  -7   2   7      347.80      350.93     14.07 o 
  -6   2   7        0.60        2.71      1.51 o 
  -5   2   7        0.69        2.56      0.60 o 
  -4   2   7       60.18       52.29      2.78 o 
  -3   2   7       67.67       67.68      2.39 o 
  -2   2   7      999.01     1074.73     16.22 o 
  -1   2   7      546.07      543.86      7.22 o 
   0   2   7        5.82        6.87      1.17 o 
   1   2   7      373.56      367.61      9.74 o 
   2   2   7     2321.81     2360.42     24.57 o 
   3   2   7       60.83       53.83      2.53 o 
   4   2   7        2.76        3.52      0.73 o 
   5   2   7      467.73      493.99      8.07 o 
   6   2   7        6.28        7.27      2.02 o 
   7   2   7        3.94        5.28      1.85 o 
   8   2   7       38.09       37.52      5.28 o 
   9   2   7        5.20        2.36      0.90 o 
  10   2   7        9.03        6.37      2.00 o 
  -9   3   7        0.27        1.31      0.94 o 
  -8   3   7       15.26       18.12      2.53 o 
  -7   3   7       95.75      105.13      6.91 o 
  -6   3   7      118.90      120.49      5.84 o 
  -5   3   7       29.66       26.29      2.76 o 
  -4   3   7        4.65        4.02      1.38 o 
  -3   3   7      101.23       91.89      8.94 o 
  -2   3   7      647.20      674.40     12.31 o 
  -1   3   7      193.70      196.26      6.97 o 
   0   3   7      131.33      130.42      3.25 o 
   1   3   7        5.91        5.47      1.02 o 
   2   3   7       29.69       25.75      2.14 o 
   3   3   7      694.46      683.15      9.01 o 
   4   3   7       82.19       72.75      4.45 o 
   5   3   7       11.80        9.44      0.78 o 
   6   3   7        3.89        7.58      2.17 o 
   7   3   7       11.83       14.23      1.83 o 
   8   3   7       64.45       67.06      7.23 o 
   9   3   7       61.85       58.27      4.37 o 
  10   3   7       11.86        7.48      2.59 o 
  -9   4   7        1.70        2.99      1.08 o 
  -8   4   7        6.74        6.58      2.39 o 
  -7   4   7       67.14       66.45      4.95 o 
  -6   4   7      337.03      334.16      8.26 o 
  -5   4   7        1.01        2.44      1.05 o 
  -4   4   7        1.68        1.42      0.90 o 
  -3   4   7       77.29       87.93      4.93 o 
  -2   4   7      227.31      194.58      5.94 o 
  -1   4   7     1191.17     1332.93     19.38 o 
   0   4   7       67.56       70.43      2.51 o 
   1   4   7       84.04       91.52      2.77 o 
   2   4   7      366.05      351.38      6.22 o 
   3   4   7      692.20      710.50      8.15 o 
   4   4   7       31.08       27.97      2.04 o 
   5   4   7       52.92       49.08      2.33 o 
   6   4   7       69.81       96.33      7.21 o 
   7   4   7        1.66        1.50      1.04 o 
   8   4   7      192.03      198.79      7.18 o 
   9   4   7       28.14       17.31      2.86 o 
  10   4   7        2.25        1.08      1.16 o 
  -8   5   7        3.24        2.83      1.23 o 
  -7   5   7      173.41      181.19      7.05 o 
  -6   5   7      354.75      385.43     10.67 o 
  -5   5   7        0.47        1.44      1.37 o 
  -4   5   7       35.59       40.65      5.46 o 
  -3   5   7      286.20      267.51      6.23 o 
  -2   5   7      339.30      347.28      6.89 o 
  -1   5   7      387.03      424.13      6.16 o 
   0   5   7       53.68       46.51      3.52 o 
   1   5   7       10.30       12.45      1.69 o 
   2   5   7      163.69      148.71      4.76 o 
   3   5   7      345.57      331.80      6.32 o 
   4   5   7      148.45      126.43      4.31 o 
   5   5   7       66.96       64.54      2.51 o 
   6   5   7       82.73       93.99      5.05 o 
   7   5   7        7.62        5.85      1.31 o 
   8   5   7       22.33       20.81      2.70 o 
   9   5   7        6.05        6.25      2.17 o 
  -8   6   7        3.91        4.58      2.02 o 
  -7   6   7       59.19       56.85      8.25 o 
  -6   6   7      100.35      101.66      4.57 o 
  -5   6   7       53.04       48.84      2.80 o 
  -4   6   7       12.62       12.32      1.62 o 
  -3   6   7       51.39       53.21      2.81 o 
  -2   6   7       66.05       63.87      2.74 o 
  -1   6   7      119.47      120.49      4.38 o 
   0   6   7       20.29       19.98      2.27 o 
   1   6   7       16.20       15.55      1.87 o 
   2   6   7       37.95       39.39      2.61 o 
   3   6   7      468.69      463.90     12.85 o 
   4   6   7      178.49      177.46      4.39 o 
   5   6   7        1.37        0.67      0.61 o 
   6   6   7       30.26       37.26      4.21 o 
   7   6   7       12.10       10.34      2.12 o 
   8   6   7       12.25        6.39      2.41 o 
   9   6   7       18.69       18.62      3.13 o 
  -8   7   7        0.96        2.33      1.43 o 
  -7   7   7       42.54       36.92      9.73 o 
  -6   7   7       50.44       44.20      5.37 o 
  -5   7   7        7.52        6.86      2.01 o 
  -4   7   7       49.78       52.66      6.74 o 
  -3   7   7      105.36       99.14      4.42 o 
  -2   7   7      460.33      465.55     11.27 o 
  -1   7   7       94.67       95.67      4.34 o 
   0   7   7      209.17      226.80     10.13 o 
   1   7   7       86.72       78.93      4.90 o 
   2   7   7        3.04        4.99      1.35 o 
   3   7   7       14.10       14.61      1.90 o 
   4   7   7      165.48      142.84      3.93 o 
   5   7   7        8.10        2.28      1.38 o 
   6   7   7        3.90       -0.03      1.73 o 
   7   7   7       67.69       86.97     12.10 o 
   8   7   7        0.68        5.08      1.51 o 
  -7   8   7        0.15       -0.17      0.72 o 
  -6   8   7       75.63       73.23      4.67 o 
  -5   8   7      146.48      147.93      5.35 o 
  -4   8   7        0.32        2.14      1.10 o 
  -3   8   7       35.46       33.04      2.80 o 
  -2   8   7      112.41      106.60      3.37 o 
  -1   8   7       94.19       95.99      5.97 o 
   0   8   7       49.29       52.97      5.49 o 
   1   8   7       21.84       21.72      2.74 o 
   2   8   7       27.45       30.30      2.48 o 
   3   8   7       60.58       64.54      4.58 o 
   4   8   7       12.83        9.37      2.20 o 
   5   8   7       42.50       43.93      5.66 o 
   6   8   7       29.13       29.56      5.99 o 
   7   8   7       11.38        9.75      2.72 o 
   8   8   7       13.63       16.12      3.48 o 
  -6   9   7       39.51       35.87      3.98 o 
  -5   9   7        9.55       11.72      1.79 o 
  -4   9   7        0.45        1.08      1.12 o 
  -3   9   7        0.23        3.00      1.23 o 
  -2   9   7       25.10       28.57      3.05 o 
  -1   9   7      100.47       95.81      5.32 o 
   0   9   7        8.27        8.49      1.88 o 
   1   9   7        5.46        5.50      1.66 o 
   2   9   7        6.05        9.62      2.46 o 
   3   9   7        3.48        7.31      1.55 o 
   4   9   7       43.31       32.15      2.89 o 
   5   9   7       13.38       14.92      2.99 o 
   6   9   7        0.41        1.98      1.32 o 
   7   9   7        3.84        1.69      2.41 o 
  -5  10   7        5.89        6.33      1.70 o 
  -4  10   7        8.20        7.40      1.75 o 
  -3  10   7        1.42        2.06      1.52 o 
  -2  10   7       41.54       44.90      5.61 o 
  -1  10   7       26.13       27.04      3.20 o 
   0  10   7        1.46        3.64      1.26 o 
   1  10   7       26.13       27.35      2.40 o 
   2  10   7       31.02       37.40      2.52 o 
   3  10   7       10.37        7.67      1.76 o 
   4  10   7        0.14        1.86      1.38 o 
   5  10   7       14.31        8.31      2.42 o 
   6  10   7       24.28       35.59     10.71 o 
  -3  11   7        2.87        4.62      2.25 o 
  -2  11   7       10.89        8.94      2.00 o 
  -1  11   7       26.02       33.31      3.67 o 
   0  11   7       31.34       32.08      3.40 o 
   1  11   7       19.51       22.99      3.17 o 
   2  11   7        0.28        2.88      1.63 o 
   3  11   7       13.68       12.46      2.28 o 
   4  11   7       17.54       18.09      5.24 o 
  -2  -9   8       33.98       42.22      4.49 o 
  -1  -9   8        0.40        2.62      1.10 o 
   0  -9   8        3.89        4.41      0.89 o 
   1  -9   8       89.02      107.07     19.39 o 
   2  -9   8       16.63       16.96      3.10 o 
   3  -9   8       10.84       10.33      2.56 o 
  -4  -8   8       54.80       59.03      9.43 o 
  -3  -8   8       15.30       16.49      3.56 o 
  -2  -8   8        3.51        7.24      3.25 o 
  -1  -8   8      121.46      122.62      9.92 o 
   0  -8   8       20.37       20.84      4.60 o 
   1  -8   8        4.13        5.18      1.58 o 
   2  -8   8       39.01       36.65      5.35 o 
   3  -8   8      145.65      139.97      8.52 o 
   4  -8   8       87.55       79.95     10.27 o 
   5  -8   8       35.68       31.54      4.84 o 
  -5  -7   8        6.43        4.91      1.37 o 
  -4  -7   8       22.22       28.39      6.88 o 
  -3  -7   8       42.46       40.14      6.02 o 
  -2  -7   8       27.38       25.82      2.63 o 
  -1  -7   8      185.61      176.41      7.13 o 
   0  -7   8      101.25       98.33      6.09 o 
   1  -7   8       28.01       28.53      3.69 o 
   2  -7   8       67.28       66.63      4.53 o 
   3  -7   8      177.14      177.06     11.03 o 
   4  -7   8      181.13      194.95      6.88 o 
   5  -7   8       21.49       23.14      3.82 o 
   6  -7   8        1.61        1.43      1.77 o 
  -6  -6   8       38.48       27.93      5.74 o 
  -5  -6   8        7.66        6.76      3.67 o 
  -4  -6   8       34.53       40.78      8.60 o 
  -3  -6   8       78.46       68.59      5.06 o 
  -2  -6   8      125.27      133.26      4.96 o 
  -1  -6   8      331.25      345.62      6.15 o 
   0  -6   8       89.24       86.06      3.02 o 
   1  -6   8        1.07        5.09      2.64 o 
   2  -6   8        2.17        3.73      1.56 o 
   3  -6   8        6.08        6.03      1.64 o 
   4  -6   8      128.51      129.77      5.69 o 
   5  -6   8       61.45       66.07      5.50 o 
   6  -6   8        4.11        5.23      1.60 o 
   7  -6   8        6.93       -0.52      1.94 o 
  -7  -5   8       31.94       33.33      8.98 o 
  -6  -5   8       22.34       21.98      5.45 o 
  -5  -5   8       72.44       73.75      7.82 o 
  -4  -5   8       42.24       49.73      7.01 o 
  -3  -5   8       53.07       55.48      3.24 o 
  -2  -5   8      122.04      135.63      7.97 o 
  -1  -5   8      115.16      119.09      3.70 o 
   0  -5   8       85.35       87.68      3.14 o 
   1  -5   8        0.86        2.55      0.95 o 
   2  -5   8        1.48        3.84      2.13 o 
   3  -5   8       67.48       68.47      6.50 o 
   4  -5   8      306.37      341.00     10.69 o 
   5  -5   8      281.19      311.70      5.48 o 
   6  -5   8       56.09       63.65      3.96 o 
   7  -5   8        4.01        3.83      1.88 o 
   8  -5   8        2.92        0.36      1.77 o 
  -7  -4   8        1.47        2.58      1.79 o 
  -6  -4   8       97.56       96.48     10.86 o 
  -5  -4   8      244.28      265.30     17.45 o 
  -4  -4   8       20.95       16.48      2.81 o 
  -3  -4   8       81.60       78.41      2.85 o 
  -2  -4   8        9.62       10.15      2.21 o 
  -1  -4   8       75.63       81.63      3.57 o 
   0  -4   8     2009.60     2187.36     45.82 o 
   1  -4   8       80.49       76.25      2.62 o 
   2  -4   8      250.28      254.78      8.13 o 
   3  -4   8      143.23      133.01      4.28 o 
   4  -4   8      556.89      583.36     15.45 o 
   5  -4   8      296.80      311.80     14.87 o 
   6  -4   8       39.13       41.94      5.18 o 
   7  -4   8        1.54        3.52      2.02 o 
   8  -4   8        0.31        7.56      3.03 o 
  -8  -3   8       13.33       12.61      2.15 o 
  -7  -3   8       36.98       31.94      4.47 o 
  -6  -3   8       56.60       51.20      4.55 o 
  -5  -3   8      193.79      210.49     13.25 o 
  -4  -3   8        6.65        3.35      3.65 o 
  -3  -3   8      192.30      191.66      4.46 o 
  -2  -3   8      441.76      454.59      6.52 o 
  -1  -3   8      900.23      955.13     12.34 o 
   0  -3   8       29.73       28.51      2.83 o 
   1  -3   8       46.72       45.37      4.02 o 
   2  -3   8       52.87       48.87      2.90 o 
   3  -3   8        7.75        8.78      1.21 o 
   4  -3   8      225.75      237.98      5.89 o 
   5  -3   8      278.84      273.90     12.32 o 
   6  -3   8       15.42       19.32      3.01 o 
   7  -3   8       32.06       33.52      6.14 o 
   8  -3   8       19.77       12.43      3.54 o 
   9  -3   8        0.50       -0.49      2.06 o 
  -8  -2   8        1.99        4.75      2.47 o 
  -7  -2   8        8.67        8.45      1.82 o 
  -6  -2   8        3.04        2.83      1.26 o 
  -5  -2   8        4.08        6.86      2.40 o 
  -4  -2   8      472.69      515.53     15.54 o 
  -3  -2   8       50.37       45.16      2.76 o 
  -2  -2   8       90.25       84.92      2.98 o 
  -1  -2   8      651.39      649.62     10.75 o 
   0  -2   8     1752.92     1841.86     15.59 o 
   1  -2   8      644.15      639.80      8.60 o 
   2  -2   8        0.82        2.45      0.80 o 
   3  -2   8       32.23       27.24      2.17 o 
   4  -2   8       34.46       41.18      2.05 o 
   5  -2   8      590.55      604.44     15.00 o 
   6  -2   8      212.79      212.26      7.78 o 
   7  -2   8       20.22       18.54      3.24 o 
   8  -2   8        1.25        2.69      1.11 o 
   9  -2   8       20.67       20.00      3.68 o 
  -8  -1   8        7.10        7.41      1.56 o 
  -7  -1   8        1.20        3.39      1.59 o 
  -6  -1   8      286.68      328.83      8.45 o 
  -5  -1   8      546.75      584.06     16.66 o 
  -4  -1   8      180.63      182.97      8.35 o 
  -3  -1   8       66.05       57.85      4.26 o 
  -2  -1   8       60.06       57.80      3.39 o 
  -1  -1   8     1174.80     1241.80     13.40 o 
   0  -1   8      894.63      952.99     22.41 o 
   1  -1   8      464.37      462.38      7.57 o 
   2  -1   8      138.79      126.39      3.66 o 
   3  -1   8        1.71        3.16      0.96 o 
   4  -1   8      361.82      345.34      5.07 o 
   5  -1   8      189.78      193.14      7.64 o 
   6  -1   8       86.78       81.85      5.56 o 
   7  -1   8       24.98       23.60      2.61 o 
   8  -1   8       42.36       48.22      5.72 o 
   9  -1   8       34.03       34.84      6.66 o 
  -9   0   8       16.32       18.08      2.85 o 
  -8   0   8       32.41       38.97     10.18 o 
  -7   0   8        3.89        2.27      1.35 o 
  -6   0   8       46.78       49.32      7.80 o 
  -5   0   8      122.16      135.81      8.06 o 
  -4   0   8      101.86      102.46      1.35 o 
  -3   0   8       61.38       59.02      2.30 o 
  -2   0   8        9.01        7.33      0.81 o 
  -1   0   8       88.55       89.79      2.62 o 
   0   0   8      862.07      879.63     13.47 o 
   1   0   8      402.87      371.35      6.60 o 
   2   0   8       75.41       82.68      3.49 o 
   3   0   8        2.28        0.83      0.84 o 
   4   0   8        3.31        4.52      1.08 o 
   5   0   8       64.06       75.67      8.73 o 
   6   0   8      308.52      313.54     10.03 o 
   7   0   8      187.48      182.82      9.22 o 
   8   0   8        7.38        8.51      2.81 o 
   9   0   8        1.47       -0.18      2.08 o 
  10   0   8        5.66        3.09      1.23 o 
  -9   1   8        9.84       10.97      4.14 o 
  -8   1   8       13.83       10.49      2.80 o 
  -7   1   8        0.95        2.01      2.78 o 
  -6   1   8       24.22       27.14      3.20 o 
  -5   1   8      609.98      660.34     29.75 o 
  -4   1   8      514.21      503.67     12.73 o 
  -3   1   8        3.65        3.09      0.77 o 
  -2   1   8      354.61      354.05      6.38 o 
  -1   1   8       26.63       25.73      2.24 o 
   0   1   8     1595.60     1781.96     31.53 o 
   1   1   8      586.65      623.95      9.78 o 
   2   1   8       29.20       28.51      2.87 o 
   3   1   8       55.54       61.61      3.32 o 
   4   1   8      167.84      167.77      4.05 o 
   5   1   8      739.59      781.98     17.17 o 
   6   1   8      241.96      247.51      7.94 o 
   7   1   8        3.22        3.28      1.52 o 
   8   1   8        3.48        4.02      1.56 o 
   9   1   8       63.59       64.38      4.92 o 
  10   1   8        6.35        6.82      2.43 o 
  -9   2   8       32.14       29.30      4.59 o 
  -8   2   8       19.41       14.83      2.87 o 
  -7   2   8       13.03       13.57      1.84 o 
  -6   2   8      121.43      123.53      5.44 o 
  -5   2   8      442.12      453.07     14.61 o 
  -4   2   8        0.86       -0.60      1.31 o 
  -3   2   8        2.04        3.93      1.18 o 
  -2   2   8        5.24        9.71      1.72 o 
  -1   2   8       31.91       30.25      3.35 o 
   0   2   8     1482.50     1578.91     27.41 o 
   1   2   8      603.28      684.47     10.87 o 
   2   2   8      130.63      120.09      3.42 o 
   3   2   8      721.27      710.04      9.42 o 
   4   2   8      417.97      406.03      6.49 o 
   5   2   8      109.13       97.62      2.58 o 
   6   2   8       10.20        9.50      4.00 o 
   7   2   8      249.58      268.87      9.24 o 
   8   2   8        3.52        5.42      1.78 o 
   9   2   8        4.94        7.30      2.04 o 
  10   2   8        3.34        3.46      1.57 o 
  -9   3   8       13.03        7.79      2.17 o 
  -8   3   8        9.18        4.95      1.75 o 
  -7   3   8        0.28       -0.05      3.02 o 
  -6   3   8       20.12       17.35      2.58 o 
  -5   3   8      170.64      168.32      4.18 o 
  -4   3   8      540.19      568.08     13.72 o 
  -3   3   8       27.63       26.11      1.96 o 
  -2   3   8       34.58       36.75      3.11 o 
  -1   3   8      104.34       94.62      3.49 o 
   0   3   8      135.33      133.92      3.32 o 
   1   3   8     1010.59     1052.19     15.62 o 
   2   3   8      300.85      294.46      6.47 o 
   3   3   8      326.52      293.12      7.11 o 
   4   3   8       11.51       10.85      1.05 o 
   5   3   8      299.63      284.96     11.26 o 
   6   3   8       11.18        7.92      1.88 o 
   7   3   8       34.80       36.67      5.42 o 
   8   3   8       72.76       83.04      7.23 o 
   9   3   8        1.50        4.31      2.23 o 
  -8   4   8        2.43        4.48      2.16 o 
  -7   4   8        2.56        2.85      1.27 o 
  -6   4   8       50.32       70.02     12.98 o 
  -5   4   8       79.95       83.22      6.09 o 
  -4   4   8      572.96      582.20     13.00 o 
  -3   4   8       22.98       17.94      2.43 o 
  -2   4   8       24.01       28.72      3.25 o 
  -1   4   8      118.60      117.65      3.80 o 
   0   4   8       70.36       65.99      5.64 o 
   1   4   8       61.54       59.30      3.14 o 
   2   4   8       61.37       65.99      3.02 o 
   3   4   8      219.64      224.29      5.78 o 
   4   4   8       57.89       55.68      3.52 o 
   5   4   8      100.12       94.47      2.47 o 
   6   4   8       54.54       52.85      6.07 o 
   7   4   8       24.40       32.00      4.94 o 
   8   4   8       47.49       59.00      6.64 o 
   9   4   8        4.60        4.70      1.01 o 
  -8   5   8       11.97        6.84      2.08 o 
  -7   5   8        0.88        2.35      1.40 o 
  -6   5   8       11.99       12.30      2.40 o 
  -5   5   8      181.47      192.36      6.96 o 
  -4   5   8      475.74      511.22     12.06 o 
  -3   5   8       15.91       17.35      2.53 o 
  -2   5   8        6.34        6.09      2.00 o 
  -1   5   8       58.88       57.69      3.79 o 
   0   5   8      118.32      117.03      5.11 o 
   1   5   8      416.52      417.35      8.27 o 
   2   5   8      126.31      124.20      5.08 o 
   3   5   8       15.91       30.45      3.35 o 
   4   5   8       76.51       76.74      3.18 o 
   5   5   8      116.06      113.86      6.99 o 
   6   5   8        5.88        5.71      2.81 o 
   7   5   8       23.10       22.62      2.91 o 
   8   5   8       38.99       40.80      5.90 o 
   9   5   8        2.20        6.74      1.86 o 
  -8   6   8       10.77        4.95      1.76 o 
  -7   6   8        0.67        3.48      2.15 o 
  -6   6   8       20.71       15.16      3.06 o 
  -5   6   8       76.83       86.40      5.59 o 
  -4   6   8       25.26       24.42      2.26 o 
  -3   6   8       24.45       22.38      2.79 o 
  -2   6   8        0.66        1.66      1.14 o 
  -1   6   8       19.11       14.03      2.22 o 
   0   6   8      168.09      163.98      5.57 o 
   1   6   8        2.71        2.89      1.26 o 
   2   6   8        1.03        2.82      1.07 o 
   3   6   8      123.06      138.31      4.02 o 
   4   6   8       81.11       91.88      7.95 o 
   5   6   8       29.93       23.85      2.98 o 
   6   6   8       18.72       10.59      2.84 o 
   7   6   8        1.80        5.73      2.04 o 
   8   6   8       20.13       17.67      2.37 o 
  -7   7   8        8.93        4.27      1.82 o 
  -6   7   8        2.13        1.34      1.42 o 
  -5   7   8       30.84       25.42      3.98 o 
  -4   7   8        9.56        7.34      2.65 o 
  -3   7   8      114.98      124.00      4.27 o 
  -2   7   8        1.94        1.55      2.48 o 
  -1   7   8       62.41       61.02      3.72 o 
   0   7   8      163.15      154.46      4.49 o 
   1   7   8        2.42        3.09      1.00 o 
   2   7   8      149.24      143.49      5.47 o 
   3   7   8      209.43      217.75     10.97 o 
   4   7   8        0.66        3.08      1.22 o 
   5   7   8        0.48        1.20      1.74 o 
   6   7   8       52.32       54.82      8.25 o 
   7   7   8        1.76        4.88      2.60 o 
   8   7   8        9.31        9.44      2.11 o 
  -6   8   8        5.31        3.03      1.10 o 
  -5   8   8       18.04       20.66      2.85 o 
  -4   8   8      104.52      120.95     11.91 o 
  -3   8   8       96.81       98.11      5.41 o 
  -2   8   8        0.57        2.49      1.28 o 
  -1   8   8        9.42        9.45      2.02 o 
   0   8   8      151.82      153.89      7.16 o 
   1   8   8      178.22      188.07      6.03 o 
   2   8   8        0.36        1.93      1.19 o 
   3   8   8        1.27        3.66      1.33 o 
   4   8   8       75.99       89.50      6.02 o 
   5   8   8        7.19        7.47      4.95 o 
   6   8   8       20.61       19.92      2.98 o 
   7   8   8        5.67        2.64      1.39 o 
  -5   9   8       40.28       28.57      4.91 o 
  -4   9   8       24.18       22.03      3.73 o 
  -3   9   8       15.96       12.27      1.80 o 
  -2   9   8       21.74       25.33      2.51 o 
  -1   9   8      113.05      123.15      4.37 o 
   0   9   8       14.02       15.29      2.22 o 
   1   9   8        9.72       11.46      1.92 o 
   2   9   8        0.91        1.79      1.24 o 
   3   9   8        0.26        2.69      1.33 o 
   4   9   8       43.14       59.05      8.87 o 
   5   9   8       14.80       12.18      3.79 o 
   6   9   8        8.87       10.17      2.75 o 
  -4  10   8       19.16       12.59      2.45 o 
  -3  10   8        2.39        2.87      1.32 o 
  -2  10   8       22.48       25.66      4.13 o 
  -1  10   8        0.15        2.16      1.46 o 
   0  10   8       12.05       13.52      2.33 o 
   1  10   8       10.52        7.42      2.27 o 
   2  10   8        2.85        3.19      1.19 o 
   3  10   8       22.70       26.67      3.12 o 
   4  10   8       26.92       26.66      3.69 o 
   5  10   8        8.04       10.31      2.87 o 
  -2  11   8        0.88        2.74      1.33 o 
  -1  11   8        0.62        2.79      1.54 o 
   0  11   8       18.58       26.37      6.22 o 
   1  11   8       25.31       20.67      2.69 o 
   2  11   8       42.61       38.23      3.87 o 
   3  11   8        7.78       12.26      1.71 o 
  -2  -8   9       78.90       99.96      8.55 o 
  -1  -8   9        4.82        3.52      1.84 o 
   0  -8   9        1.11        1.36      0.97 o 
   1  -8   9       86.87       91.40      8.11 o 
   2  -8   9       64.04       59.87      7.38 o 
   3  -8   9       33.80       32.70      5.81 o 
   4  -8   9       13.75       13.74      2.72 o 
  -4  -7   9       99.38       99.23      8.20 o 
  -3  -7   9       11.43        6.63      1.49 o 
  -2  -7   9      105.08      109.75      8.13 o 
  -1  -7   9       88.67       85.92      7.79 o 
   0  -7   9        1.79        2.95      1.21 o 
   1  -7   9      107.47       99.74      9.88 o 
   2  -7   9      165.68      174.76      6.20 o 
   3  -7   9       40.50       35.13      4.99 o 
   4  -7   9       23.19       19.73      3.32 o 
   5  -7   9       35.72       38.67      5.19 o 
  -5  -6   9        0.52        3.61      1.38 o 
  -4  -6   9       45.75       39.05      7.62 o 
  -3  -6   9      105.69      109.38      4.94 o 
  -2  -6   9      160.48      160.54      5.11 o 
  -1  -6   9      100.79       98.20      5.46 o 
   0  -6   9       26.23       23.42      3.54 o 
   1  -6   9       44.87       41.78      7.01 o 
   2  -6   9       22.81       21.18      3.33 o 
   3  -6   9       55.08       57.71      4.32 o 
   4  -6   9       48.94       46.05      5.42 o 
   5  -6   9       10.32       12.75      3.21 o 
   6  -6   9        8.90       10.09      1.97 o 
  -6  -5   9       33.63       30.11      4.77 o 
  -5  -5   9        2.32        4.52      1.88 o 
  -4  -5   9       16.34       19.97      3.34 o 
  -3  -5   9      197.28      221.77      8.32 o 
  -2  -5   9       78.25       78.75      5.15 o 
  -1  -5   9       71.25       76.58      3.06 o 
   0  -5   9        7.90        4.99      1.08 o 
   1  -5   9        4.41        5.30      1.71 o 
   2  -5   9      128.71      128.05      6.20 o 
   3  -5   9       53.56       52.94      3.28 o 
   4  -5   9       12.24       13.09      5.22 o 
   5  -5   9       17.42       15.39      3.36 o 
   6  -5   9       88.51       84.22      7.15 o 
   7  -5   9       63.99       53.66     12.22 o 
  -7  -4   9       62.16       59.81     11.05 o 
  -6  -4   9       43.20       41.20      6.10 o 
  -5  -4   9        0.44        2.88      1.60 o 
  -4  -4   9        7.52        7.06      3.75 o 
  -3  -4   9      307.80      330.06     16.23 o 
  -2  -4   9      132.23      132.58      3.80 o 
  -1  -4   9      166.60      170.48      7.65 o 
   0  -4   9      101.03       95.55      4.37 o 
   1  -4   9       24.43       25.76      3.06 o 
   2  -4   9      364.42      351.25      8.49 o 
   3  -4   9       49.29       50.56      3.92 o 
   4  -4   9       15.57       17.40      2.16 o 
   5  -4   9      151.05      153.94      5.00 o 
   6  -4   9      112.73      128.17      8.66 o 
   7  -4   9       38.52       32.34      7.23 o 
   8  -4   9       15.24       13.75      4.91 o 
  -7  -3   9       72.21       71.46      7.09 o 
  -6  -3   9       79.21       81.59      6.22 o 
  -5  -3   9        0.55        0.55      1.29 o 
  -4  -3   9       88.61       96.61      5.37 o 
  -3  -3   9      251.47      258.62     15.86 o 
  -2  -3   9       19.10       19.10      2.77 o 
  -1  -3   9       12.93       12.73      1.34 o 
   0  -3   9      410.32      408.04      9.79 o 
   1  -3   9      101.66       92.43      3.62 o 
   2  -3   9       70.55       68.66      2.55 o 
   3  -3   9       35.64       34.64      3.64 o 
   4  -3   9       48.47       57.76      4.18 o 
   5  -3   9      228.69      232.17      8.04 o 
   6  -3   9       78.35       71.15      4.81 o 
   7  -3   9        1.26        1.50      1.66 o 
   8  -3   9        0.68        1.45      1.84 o 
  -8  -2   9       22.15       20.44      4.19 o 
  -7  -2   9        9.99       15.82      2.34 o 
  -6  -2   9       66.09       65.04      9.04 o 
  -5  -2   9      127.35      145.06      7.83 o 
  -4  -2   9      174.36      171.29      9.46 o 
  -3  -2   9       27.90       25.57      2.94 o 
  -2  -2   9      822.38      873.88     17.13 o 
  -1  -2   9       13.61       17.30      1.63 o 
   0  -2   9      206.82      219.17      4.66 o 
   1  -2   9      841.02      819.90     11.47 o 
   2  -2   9       16.98       25.13      2.82 o 
   3  -2   9      182.97      184.48      4.14 o 
   4  -2   9      147.33      132.24      4.70 o 
   5  -2   9        1.42        2.48      0.80 o 
   6  -2   9        2.52        2.70      1.59 o 
   7  -2   9       66.10       70.71     12.13 o 
   8  -2   9       20.41       14.40      4.29 o 
   9  -2   9        9.93        5.10      2.84 o 
  -8  -1   9       16.96       15.11      2.74 o 
  -7  -1   9      109.82      116.52      6.22 o 
  -6  -1   9        7.01       11.08      2.25 o 
  -5  -1   9       23.05       24.43      3.16 o 
  -4  -1   9      350.21      388.73     11.87 o 
  -3  -1   9      179.25      180.16      4.30 o 
  -2  -1   9      331.10      324.66      4.80 o 
  -1  -1   9      114.79      110.08      3.13 o 
   0  -1   9      162.35      148.60      4.95 o 
   1  -1   9      544.02      568.43     10.11 o 
   2  -1   9      194.94      180.38      7.57 o 
   3  -1   9       35.29       32.50      3.11 o 
   4  -1   9       26.84       21.08      2.16 o 
   5  -1   9       72.18       68.69      3.63 o 
   6  -1   9      223.47      222.08      6.67 o 
   7  -1   9       75.50       78.19      8.05 o 
   8  -1   9       33.84       34.95      6.00 o 
   9  -1   9       10.69        7.82      2.78 o 
  -8   0   9        4.47        4.00      2.65 o 
  -7   0   9       21.34       24.92      3.70 o 
  -6   0   9      158.28      181.31      5.84 o 
  -5   0   9       84.43       94.75      5.56 o 
  -4   0   9       92.15       98.25      6.49 o 
  -3   0   9      205.39      206.31      5.25 o 
  -2   0   9       13.76       15.17      1.97 o 
  -1   0   9       23.70       26.63      2.48 o 
   0   0   9       28.43       30.09      2.95 o 
   1   0   9      602.36      612.59     10.58 o 
   2   0   9      324.27      342.34      6.57 o 
   3   0   9        2.59        3.34      1.08 o 
   4   0   9        4.45        3.44      0.88 o 
   5   0   9      147.31      148.77      3.71 o 
   6   0   9      294.56      306.77     10.59 o 
   7   0   9       18.90       19.92      7.02 o 
   8   0   9        4.45        2.25      2.36 o 
   9   0   9       10.25        7.92      2.58 o 
  -8   1   9       30.26       31.03      6.79 o 
  -7   1   9       11.53        8.92      2.00 o 
  -6   1   9        7.04        8.46      1.98 o 
  -5   1   9       66.93       71.82      5.59 o 
  -4   1   9      373.97      394.10     13.29 o 
  -3   1   9      125.97      122.95      8.15 o 
  -2   1   9       90.30       81.71      3.67 o 
  -1   1   9       30.85       30.24      3.41 o 
   0   1   9       76.32       70.79      2.62 o 
   1   1   9      502.64      524.59     10.46 o 
   2   1   9      473.54      477.48     18.51 o 
   3   1   9        5.28        5.17      1.29 o 
   4   1   9       86.60       83.51      3.49 o 
   5   1   9       81.83       75.63      3.84 o 
   6   1   9       35.23       43.29      7.47 o 
   7   1   9       37.29       27.58      4.18 o 
   8   1   9       22.81       19.83      2.97 o 
   9   1   9       11.61       13.45      2.60 o 
  -8   2   9       19.78       19.62      8.60 o 
  -7   2   9       16.81       15.11      5.12 o 
  -6   2   9       36.59       32.11      4.94 o 
  -5   2   9      131.19      126.11      5.62 o 
  -4   2   9      162.98      168.72      7.35 o 
  -3   2   9      117.59      136.87      7.62 o 
  -2   2   9        9.68       10.56      2.02 o 
  -1   2   9       77.93       79.17      3.83 o 
   0   2   9       18.03       18.68      2.63 o 
   1   2   9      362.84      339.91      4.54 o 
   2   2   9      831.73      885.04     13.96 o 
   3   2   9       50.19       53.47      5.15 o 
   4   2   9       55.29       50.17      3.65 o 
   5   2   9      127.38      128.05     10.84 o 
   6   2   9       76.87       75.35      8.13 o 
   7   2   9       44.29       41.36      3.17 o 
   8   2   9       30.94       26.40      3.61 o 
   9   2   9        0.35        2.48      1.28 o 
  -8   3   9        1.09        4.31      1.16 o 
  -7   3   9       25.82       27.45      5.74 o 
  -6   3   9        2.73        5.09      1.59 o 
  -5   3   9       10.05        6.37      2.66 o 
  -4   3   9       92.12       88.76      6.12 o 
  -3   3   9      934.09      968.50     19.84 o 
  -2   3   9      166.38      181.48      3.74 o 
  -1   3   9      127.31      125.09      4.43 o 
   0   3   9       37.61       31.01      1.95 o 
   1   3   9      114.12      108.83      5.05 o 
   2   3   9      606.84      631.01     10.84 o 
   3   3   9      616.25      624.57      9.19 o 
   4   3   9      132.95      115.52      6.83 o 
   5   3   9       52.93       43.90      6.23 o 
   6   3   9      218.61      232.23     16.54 o 
   7   3   9       92.62       76.15      8.22 o 
   8   3   9        2.68        2.18      1.60 o 
   9   3   9        0.42        0.65      1.23 o 
  -8   4   9       35.23       29.58      5.45 o 
  -7   4   9        1.00        3.13      1.41 o 
  -6   4   9       70.10       59.83      7.72 o 
  -5   4   9       47.61       39.87      4.36 o 
  -4   4   9      383.11      390.04      9.64 o 
  -3   4   9      296.81      302.71      9.71 o 
  -2   4   9       84.49       97.48      4.75 o 
  -1   4   9      438.23      432.54      7.86 o 
   0   4   9       16.99       13.07      1.82 o 
   1   4   9     1333.25     1429.27     22.53 o 
   2   4   9       85.78       80.89      3.18 o 
   3   4   9       95.16       85.69      4.35 o 
   4   4   9       13.84       12.51      1.50 o 
   5   4   9      131.96      158.29      8.76 o 
   6   4   9       25.07       24.86      3.46 o 
   7   4   9       49.38       55.17     11.34 o 
   8   4   9        1.75        1.26      3.37 o 
   9   4   9        6.65        5.36      1.62 o 
  -8   5   9        2.06        2.37      1.89 o 
  -7   5   9       20.20       12.39      3.40 o 
  -6   5   9        0.60        2.43      1.73 o 
  -5   5   9        5.10        3.80      1.18 o 
  -4   5   9      144.69      143.43      5.73 o 
  -3   5   9      184.46      203.61      5.45 o 
  -2   5   9      301.07      315.47      9.49 o 
  -1   5   9      135.29      146.31      5.17 o 
   0   5   9        2.16        3.59      1.91 o 
   1   5   9       10.98       13.65      2.52 o 
   2   5   9      179.26      183.46      5.01 o 
   3   5   9      333.80      359.12     14.07 o 
   4   5   9       10.77       10.14      1.93 o 
   5   5   9        6.23        8.27      1.88 o 
   6   5   9       21.62       25.23      3.31 o 
   7   5   9       55.56       62.19      6.69 o 
   8   5   9       79.86       95.78     15.49 o 
  -7   6   9       14.80       10.75      2.63 o 
  -6   6   9        1.53        1.94      2.22 o 
  -5   6   9       11.85       15.42      3.85 o 
  -4   6   9       70.62       66.37      4.91 o 
  -3   6   9      521.02      538.45     16.22 o 
  -2   6   9       93.75       97.45      4.44 o 
  -1   6   9       94.51      100.01      4.02 o 
   0   6   9      166.23      158.31      8.33 o 
   1   6   9      103.19       95.32      3.35 o 
   2   6   9      326.23      332.36     14.66 o 
   3   6   9       49.42       47.53      5.56 o 
   4   6   9        9.92        9.91      1.64 o 
   5   6   9        0.73        4.48      1.98 o 
   6   6   9       42.96       51.23      4.13 o 
   7   6   9       60.94       83.10     12.89 o 
   8   6   9        3.73        7.57      5.28 o 
  -7   7   9       12.27        5.05      2.44 o 
  -6   7   9        0.68        2.73      1.16 o 
  -5   7   9       60.41       46.15      6.38 o 
  -4   7   9        6.56        4.02      1.17 o 
  -3   7   9      114.52      105.81      5.16 o 
  -2   7   9       11.40       14.54      2.31 o 
  -1   7   9       36.35       40.84      4.74 o 
   0   7   9        0.24        2.12      1.24 o 
   1   7   9       84.21       81.98      4.20 o 
   2   7   9      244.92      261.98      7.29 o 
   3   7   9       21.90       23.56      2.77 o 
   4   7   9        8.38        9.39      1.59 o 
   5   7   9       10.67       10.73      2.49 o 
   6   7   9        1.20        0.98      1.29 o 
   7   7   9        0.13        4.87      1.87 o 
  -6   8   9        2.07        0.69      2.08 o 
  -5   8   9        6.74        3.50      1.20 o 
  -4   8   9       28.33       21.29      2.21 o 
  -3   8   9      142.16      159.76      8.31 o 
  -2   8   9      188.07      206.21      9.19 o 
  -1   8   9       79.00       83.72      7.41 o 
   0   8   9        3.21        2.64      1.97 o 
   1   8   9        2.48        3.73      2.62 o 
   2   8   9       88.79       81.57      5.06 o 
   3   8   9       38.28       33.23      2.53 o 
   4   8   9        0.14        1.05      1.07 o 
   5   8   9        2.77       20.17     10.88 o 
   6   8   9        1.26        3.71      1.65 o 
   7   8   9        9.09        8.87      2.46 o 
  -5   9   9        1.43        1.70      1.01 o 
  -4   9   9        0.77        2.41      1.08 o 
  -3   9   9       73.73       85.39      5.71 o 
  -2   9   9       50.64       47.80      5.28 o 
  -1   9   9       14.16       11.48      2.33 o 
   0   9   9       24.33       26.65      5.82 o 
   1   9   9        3.38        6.54      1.58 o 
   2   9   9        1.79        0.41      1.43 o 
   3   9   9       80.30       94.52     16.17 o 
   4   9   9        5.38        4.32      1.75 o 
   5   9   9        0.42        3.61      2.15 o 
   6   9   9       35.67       53.30      9.91 o 
  -3  10   9       14.15       15.28      3.69 o 
  -2  10   9       90.55       98.93      5.58 o 
  -1  10   9        5.46        6.72      1.63 o 
   0  10   9        0.35        1.26      2.26 o 
   1  10   9        0.39        1.42      1.13 o 
   2  10   9       13.78       12.28      2.01 o 
   3  10   9       29.33       20.97      2.86 o 
   4  10   9       20.82       21.28      2.80 o 
  -1  11   9        4.51        5.91      1.59 o 
   0  11   9        5.34        4.93      1.78 o 
   1  11   9        5.14        7.88      2.06 o 
   2  11   9       14.81       20.48      5.16 o 
  -3  -7  10       55.10       61.23      8.50 o 
  -2  -7  10       51.37       44.29     12.51 o 
  -1  -7  10        3.00        7.69      3.95 o 
   0  -7  10       48.72       50.63      7.25 o 
   1  -7  10       71.14       57.28      4.63 o 
   2  -7  10       48.13       37.69      6.28 o 
   3  -7  10       29.37       27.62      4.23 o 
   4  -7  10       35.02       34.54      4.64 o 
  -4  -6  10        2.91        2.73      1.44 o 
  -3  -6  10        9.90       11.11      2.07 o 
  -2  -6  10      172.82      167.78      7.30 o 
  -1  -6  10      208.74      218.91      7.29 o 
   0  -6  10       74.63       70.46      9.25 o 
   1  -6  10       42.82       40.45      6.08 o 
   2  -6  10       27.33       27.95      3.17 o 
   3  -6  10       76.34       87.01      6.19 o 
   4  -6  10       13.98       12.75      2.32 o 
   5  -6  10        0.75        3.03      0.95 o 
  -5  -5  10        0.34        1.34      1.12 o 
  -4  -5  10       12.17        8.99      2.09 o 
  -3  -5  10       44.76       43.11      6.34 o 
  -2  -5  10      151.24      137.75      8.85 o 
  -1  -5  10      279.56      309.86      8.28 o 
   0  -5  10        1.80        2.05      0.85 o 
   1  -5  10       12.03       11.05      2.32 o 
   2  -5  10       60.91       67.58      8.58 o 
   3  -5  10       80.67       69.61      8.09 o 
   4  -5  10       11.81       12.73      2.25 o 
   5  -5  10        1.04        1.28      1.03 o 
   6  -5  10       13.14        6.61      4.11 o 
  -6  -4  10       27.77       39.81      7.11 o 
  -5  -4  10        7.02        5.81      2.19 o 
  -4  -4  10       88.71       90.69      6.38 o 
  -3  -4  10       46.85       36.74      4.76 o 
  -2  -4  10       30.05       33.93      2.67 o 
  -1  -4  10      130.94      128.55      3.79 o 
   0  -4  10        3.24        4.34      1.21 o 
   1  -4  10      119.01      113.69      3.73 o 
   2  -4  10      263.93      268.73      6.54 o 
   3  -4  10       60.04       61.98      7.24 o 
   4  -4  10       53.89       52.89      6.73 o 
   5  -4  10       28.08       22.10      3.82 o 
   6  -4  10       87.26       85.48     15.80 o 
   7  -4  10       39.15       35.29      8.65 o 
  -6  -3  10      132.71      136.77     10.84 o 
  -5  -3  10       72.29       73.55      5.17 o 
  -4  -3  10        1.23        2.14      1.29 o 
  -3  -3  10        2.42        3.17      1.38 o 
  -2  -3  10       53.09       55.40      3.94 o 
  -1  -3  10      437.70      443.41     11.50 o 
   0  -3  10      143.67      143.63      4.42 o 
   1  -3  10        0.85        1.17      0.88 o 
   2  -3  10       24.12       19.76      2.41 o 
   3  -3  10      215.37      212.42      5.78 o 
   4  -3  10      284.88      284.70      7.59 o 
   5  -3  10        5.85        8.23      1.81 o 
   6  -3  10       10.56        2.88      2.19 o 
   7  -3  10       13.82        7.39      2.05 o 
   8  -3  10       64.36       57.21     12.84 o 
  -7  -2  10       66.05       46.91      7.69 o 
  -6  -2  10       54.44       50.44      8.65 o 
  -5  -2  10        0.51        2.69      1.15 o 
  -4  -2  10        6.54        8.82      2.11 o 
  -3  -2  10       38.53       41.50      4.42 o 
  -2  -2  10       53.48       59.23      2.75 o 
  -1  -2  10      141.75      142.81      8.65 o 
   0  -2  10      208.85      202.94      4.35 o 
   1  -2  10       32.87       33.68      3.54 o 
   2  -2  10      209.04      200.51      4.94 o 
   3  -2  10      608.32      613.75     15.77 o 
   4  -2  10       28.94       38.46      3.74 o 
   5  -2  10        0.90        3.39      1.70 o 
   6  -2  10        2.88        0.92      1.38 o 
   7  -2  10       30.74       34.27      7.35 o 
   8  -2  10       22.16       16.71      2.74 o 
  -7  -1  10        0.56        3.80      1.31 o 
  -6  -1  10      319.47      333.89     11.86 o 
  -5  -1  10      136.67      144.73     10.86 o 
  -4  -1  10       58.65       59.22      7.69 o 
  -3  -1  10      193.19      201.97      8.63 o 
  -2  -1  10      388.55      412.15     10.41 o 
  -1  -1  10       70.26       83.74      5.71 o 
   0  -1  10      552.28      539.02     11.32 o 
   1  -1  10        1.11        3.71      2.69 o 
   2  -1  10       22.68       32.80      3.10 o 
   3  -1  10      565.32      567.39     12.97 o 
   4  -1  10       76.05       69.55      2.62 o 
   5  -1  10        9.44       11.77      3.20 o 
   6  -1  10        3.08        3.16      1.80 o 
   7  -1  10        9.99        9.09      1.85 o 
   8  -1  10       31.42       28.38      5.86 o 
  -7   0  10       51.25       52.00      4.89 o 
  -6   0  10       36.87       33.45      5.66 o 
  -5   0  10      168.74      165.30     11.84 o 
  -4   0  10       64.35       63.67      4.97 o 
  -3   0  10       11.05        7.85      1.28 o 
  -2   0  10      233.19      237.89      8.38 o 
  -1   0  10      294.40      303.56     12.48 o 
   0   0  10        1.77        4.19      1.32 o 
   1   0  10       46.26       39.55      2.59 o 
   2   0  10       18.86       16.29      1.79 o 
   3   0  10       67.85       74.79      3.18 o 
   4   0  10      321.60      327.12      9.30 o 
   5   0  10       78.58       75.59      3.52 o 
   6   0  10        4.44        2.80      1.15 o 
   7   0  10        4.98        3.74      3.06 o 
   8   0  10       64.66       96.12      6.54 o 
   9   0  10       41.69       43.39      5.24 o 
  -7   1  10        0.29        3.84      1.17 o 
  -6   1  10      113.48      113.50      9.01 o 
  -5   1  10      111.12      106.85      6.83 o 
  -4   1  10        9.33        6.60      1.80 o 
  -3   1  10       13.49        9.56      1.54 o 
  -2   1  10      281.14      286.05      9.14 o 
  -1   1  10      343.98      369.85      8.91 o 
   0   1  10        0.86        1.18      0.88 o 
   1   1  10       34.88       32.42      3.40 o 
   2   1  10       17.54       16.95      2.41 o 
   3   1  10      179.95      177.16      5.24 o 
   4   1  10      408.31      436.02     10.65 o 
   5   1  10       22.03       22.10      2.73 o 
   6   1  10       35.60       30.91      3.96 o 
   7   1  10       11.57       12.36      2.35 o 
   8   1  10       10.91       13.24      2.97 o 
   9   1  10        8.56        5.52      1.40 o 
  -7   2  10       14.10       13.53      4.12 o 
  -6   2  10      116.40      130.06     12.84 o 
  -5   2  10      188.92      185.95      5.69 o 
  -4   2  10       23.76       16.34     10.25 o 
  -3   2  10        2.23        1.65      0.81 o 
  -2   2  10      151.05      156.50      5.34 o 
  -1   2  10      315.05      324.86      8.04 o 
   0   2  10        0.64        2.91      2.40 o 
   1   2  10       19.56       25.00      2.32 o 
   2   2  10       30.88       28.18      2.52 o 
   3   2  10      326.04      334.14      9.61 o 
   4   2  10      533.64      539.89     16.02 o 
   5   2  10       40.76       32.57      3.53 o 
   6   2  10       11.51       12.21      2.14 o 
   7   2  10        7.26        4.69      2.21 o 
   8   2  10        0.93        2.97      4.09 o 
   9   2  10       11.02       10.60      3.29 o 
  -7   3  10        5.74        5.55      2.03 o 
  -6   3  10       19.96       18.14      2.48 o 
  -5   3  10       43.39       43.02      5.94 o 
  -4   3  10        3.50        2.00      0.82 o 
  -3   3  10        4.06        3.19      0.90 o 
  -2   3  10       63.15       69.50      4.58 o 
  -1   3  10      359.48      371.24      9.03 o 
   0   3  10      211.06      209.70      5.43 o 
   1   3  10       48.59       49.31      3.33 o 
   2   3  10      155.74      166.52      4.21 o 
   3   3  10        1.80        4.54      1.30 o 
   4   3  10       39.86       38.69      4.29 o 
   5   3  10      166.75      153.14      9.09 o 
   6   3  10        1.24        1.82      1.22 o 
   7   3  10        0.25        1.31      1.36 o 
   8   3  10        1.96        2.99      1.16 o 
   9   3  10        7.70       10.45      3.75 o 
  -7   4  10       10.27        5.07      1.46 o 
  -6   4  10       18.81       17.72      7.81 o 
  -5   4  10       20.93       24.57      3.48 o 
  -4   4  10       35.05       36.08      2.26 o 
  -3   4  10       19.22       17.69      1.89 o 
  -2   4  10       17.13       15.24      2.36 o 
  -1   4  10      748.41      746.04     33.76 o 
   0   4  10      209.41      216.27      6.46 o 
   1   4  10      495.98      461.77     11.16 o 
   2   4  10       25.48       22.45      2.58 o 
   3   4  10      107.50      100.45      4.29 o 
   4   4  10        6.43        4.88      1.73 o 
   5   4  10       90.66       93.85      7.14 o 
   6   4  10       16.32       17.71      2.56 o 
   7   4  10        6.81        9.32      5.76 o 
   8   4  10       27.84       31.88      3.64 o 
  -7   5  10        2.46        5.48      2.06 o 
  -6   5  10       42.91       50.35      5.02 o 
  -5   5  10       60.25       59.43      5.32 o 
  -4   5  10        0.22        1.19      0.82 o 
  -3   5  10       94.56       85.83      5.14 o 
  -2   5  10      149.85      148.72      4.83 o 
  -1   5  10        0.53        1.18      1.64 o 
   0   5  10      109.65      133.81      5.00 o 
   1   5  10       97.23       94.59      4.62 o 
   2   5  10        0.78        1.80      1.49 o 
   3   5  10       55.91       55.89      3.29 o 
   4   5  10       97.55       95.53      8.43 o 
   5   5  10       16.97       14.63      2.74 o 
   6   5  10       71.39       88.18      9.51 o 
   7   5  10       39.51       49.86      8.12 o 
   8   5  10        1.29        4.37      2.04 o 
  -6   6  10       34.66       32.47      3.79 o 
  -5   6  10       37.73       33.66      5.62 o 
  -4   6  10       15.79       13.29      1.98 o 
  -3   6  10       10.80       12.11      2.05 o 
  -2   6  10       69.21       61.15      3.57 o 
  -1   6  10      215.95      215.61      7.14 o 
   0   6  10       20.98       22.93      3.44 o 
   1   6  10       10.49       10.83      2.37 o 
   2   6  10        5.96        7.19      1.46 o 
   3   6  10       17.96       17.35      3.04 o 
   4   6  10       16.80       17.12      3.25 o 
   5   6  10       29.55       32.52      3.31 o 
   6   6  10       21.82       16.55      3.26 o 
   7   6  10        4.30        2.14      1.46 o 
   8   6  10       11.04       12.23      2.88 o 
  -6   7  10       17.54       17.26      3.25 o 
  -5   7  10        0.21        1.57      1.20 o 
  -4   7  10        0.15        2.73      1.03 o 
  -3   7  10        0.18        2.20      1.76 o 
  -2   7  10       18.33       15.60      1.86 o 
  -1   7  10       27.44       31.35      3.40 o 
   0   7  10       47.29       51.75      4.05 o 
   1   7  10       40.72       43.45      4.47 o 
   2   7  10       10.86        7.79      1.86 o 
   3   7  10       50.57       48.72      5.28 o 
   4   7  10       52.76       42.69      3.16 o 
   5   7  10        1.27       -0.03      3.42 o 
   6   7  10       15.46       16.70      3.96 o 
   7   7  10       10.88       14.20      4.64 o 
  -5   8  10       17.42       16.49      3.28 o 
  -4   8  10        1.16        1.30      1.89 o 
  -3   8  10        0.12        1.73      1.09 o 
  -2   8  10      106.72      105.21      5.14 o 
  -1   8  10       97.02       93.21      5.40 o 
   0   8  10        7.08        8.32      2.50 o 
   1   8  10       12.23        8.11      1.73 o 
   2   8  10       32.74       33.24      3.37 o 
   3   8  10       33.38       29.81      5.41 o 
   4   8  10       13.53       14.02      2.63 o 
   5   8  10        0.66        1.68      1.83 o 
   6   8  10        1.24        1.88      2.50 o 
  -4   9  10        0.20        1.13      1.08 o 
  -3   9  10        6.71        2.85      2.07 o 
  -2   9  10       15.43       11.72      2.38 o 
  -1   9  10       26.19       20.04      3.17 o 
   0   9  10        5.01        5.70      1.36 o 
   1   9  10        3.89        6.17      1.48 o 
   2   9  10       57.76       61.68      5.49 o 
   3   9  10        0.14        1.78      0.95 o 
   4   9  10        0.20        0.51      1.62 o 
   5   9  10        5.32        4.51      2.72 o 
  -2  10  10        2.80        2.26      1.30 o 
  -1  10  10       39.73       32.94      2.43 o 
   0  10  10       44.88       52.90     11.88 o 
   1  10  10        9.71        8.97      2.05 o 
   2  10  10        1.44        4.17      1.61 o 
   3  10  10        1.34        1.60      1.16 o 
   0  -7  11       76.13       83.69     19.08 o 
   1  -7  11       56.24       50.95      7.67 o 
  -3  -6  11       40.53       37.70      6.14 o 
  -2  -6  11        2.64        3.65      1.56 o 
  -1  -6  11        5.43        9.34      3.04 o 
   0  -6  11      122.25      122.10      5.30 o 
   1  -6  11      265.42      296.47      5.99 o 
   2  -6  11       35.25       36.40      6.72 o 
   3  -6  11       12.50       14.77      2.88 o 
   4  -6  11       40.37       34.28      6.17 o 
  -4  -5  11       34.98       28.33      5.10 o 
  -3  -5  11        1.41        3.13      1.54 o 
  -2  -5  11       23.36       20.09      3.10 o 
  -1  -5  11       43.50       41.15      3.33 o 
   0  -5  11       58.44       55.92      6.34 o 
   1  -5  11       71.46       66.82      5.03 o 
   2  -5  11       26.23       30.39      4.05 o 
   3  -5  11       15.11       19.57      2.84 o 
   4  -5  11        0.72        2.41      1.76 o 
   5  -5  11        8.50        9.32      2.82 o 
  -5  -4  11       17.36       16.45      5.98 o 
  -4  -4  11      115.41      119.02      9.03 o 
  -3  -4  11       20.87       19.67      3.91 o 
  -2  -4  11       14.13       15.90      3.13 o 
  -1  -4  11       17.46       13.98      2.02 o 
   0  -4  11       19.55       20.08      2.30 o 
   1  -4  11      192.20      204.35      6.42 o 
   2  -4  11       97.70       91.01      5.55 o 
   3  -4  11       18.43       13.67      4.02 o 
   4  -4  11       17.45       14.83      2.99 o 
   5  -4  11       37.70       34.23      4.90 o 
   6  -4  11       29.74       27.69      5.25 o 
  -6  -3  11        0.42        3.73      1.47 o 
  -5  -3  11       51.96       50.55      6.72 o 
  -4  -3  11      225.73      230.91      8.39 o 
  -3  -3  11       96.83       97.25      9.38 o 
  -2  -3  11        0.54        0.62      2.94 o 
  -1  -3  11        2.46        3.11      1.00 o 
   0  -3  11       84.67       90.49      4.38 o 
   1  -3  11      170.00      178.04      4.22 o 
   2  -3  11      113.73      112.07      4.38 o 
   3  -3  11       41.14       43.94      6.48 o 
   4  -3  11       12.92       16.36      2.23 o 
   5  -3  11       53.13       44.49      8.80 o 
   6  -3  11       91.87       93.91      6.89 o 
   7  -3  11        1.03        8.54      3.02 o 
  -6  -2  11       23.99       21.49      4.21 o 
  -5  -2  11       43.52       37.29      7.20 o 
  -4  -2  11       48.75       52.60      6.93 o 
  -3  -2  11       24.07       27.11      2.81 o 
  -2  -2  11       34.54       32.71      3.47 o 
  -1  -2  11       26.68       27.76      3.24 o 
   0  -2  11      109.76      118.30      2.98 o 
   1  -2  11       16.35       18.75      2.13 o 
   2  -2  11      159.21      162.39      6.01 o 
   3  -2  11      112.28      100.33      4.12 o 
   4  -2  11      110.41      102.30      4.27 o 
   5  -2  11       33.99       36.67      7.10 o 
   6  -2  11        0.37        1.13      2.29 o 
   7  -2  11        0.89        2.11      2.74 o 
  -6  -1  11       11.33        5.99      5.49 o 
  -5  -1  11        0.43        1.30      1.26 o 
  -4  -1  11      200.41      220.53      7.53 o 
  -3  -1  11      182.29      176.04      7.40 o 
  -2  -1  11        1.79        1.50      1.16 o 
  -1  -1  11       73.53       81.68      6.04 o 
   0  -1  11      194.77      214.43      5.60 o 
   1  -1  11      164.71      179.91      4.84 o 
   2  -1  11      236.17      226.98      6.20 o 
   3  -1  11       13.41       16.30      1.77 o 
   4  -1  11       27.22       29.39      2.66 o 
   5  -1  11       50.92       50.90      8.63 o 
   6  -1  11        7.99        8.59      2.30 o 
   7  -1  11        4.62        7.27      3.48 o 
   8  -1  11        1.61       -1.32      2.13 o 
  -7   0  11        0.31        0.66      2.45 o 
  -6   0  11       83.50       78.59     10.38 o 
  -5   0  11       62.11       67.90      6.62 o 
  -4   0  11      108.46      107.74      9.58 o 
  -3   0  11      209.09      186.32     10.32 o 
  -2   0  11       36.04       28.43      2.05 o 
  -1   0  11       49.70       49.09      3.57 o 
   0   0  11      251.04      252.13     10.52 o 
   1   0  11        0.74        3.17      1.74 o 
   2   0  11       25.11       20.85      2.71 o 
   3   0  11      167.73      157.61      8.46 o 
   4   0  11      186.59      191.84      5.51 o 
   5   0  11       30.00       34.58      2.72 o 
   6   0  11        5.29        6.44      1.66 o 
   7   0  11       42.52       52.50      5.21 o 
  -6   1  11        0.80        3.09      1.39 o 
  -5   1  11       43.04       37.19      6.38 o 
  -4   1  11       17.53       17.20      2.95 o 
  -3   1  11       90.52       86.43      5.99 o 
  -2   1  11      247.17      238.31      6.84 o 
  -1   1  11      103.69       95.44      5.99 o 
   0   1  11       13.59       23.08      2.39 o 
   1   1  11      277.93      284.45      7.86 o 
   2   1  11        1.88        0.97      1.03 o 
   3   1  11      101.53      107.78      4.14 o 
   4   1  11       68.90       62.28      5.01 o 
   5   1  11       51.58       57.07      3.67 o 
   6   1  11       67.82       63.95      3.70 o 
   7   1  11        0.95        2.73      3.27 o 
   8   1  11        0.19       -0.57      2.14 o 
  -7   2  11        0.39        5.09      1.71 o 
  -6   2  11        2.59        5.05      2.54 o 
  -5   2  11       56.48       55.99      7.92 o 
  -4   2  11      167.54      180.83      6.75 o 
  -3   2  11       45.32       44.11      3.52 o 
  -2   2  11        0.48        1.10      0.97 o 
  -1   2  11       14.42       15.50      2.46 o 
   0   2  11      356.13      364.13      9.85 o 
   1   2  11      193.08      211.76      6.34 o 
   2   2  11        5.94        2.63      1.49 o 
   3   2  11        0.64        1.86      0.81 o 
   4   2  11       91.20       87.55      7.35 o 
   5   2  11      295.91      316.65     26.28 o 
   6   2  11       54.92       46.67      6.88 o 
   7   2  11        6.36        5.27      1.48 o 
   8   2  11        5.34        3.94      1.03 o 
  -7   3  11        2.40        4.20      1.22 o 
  -6   3  11        5.10        5.19      1.35 o 
  -5   3  11       50.84       61.97      6.26 o 
  -4   3  11       26.57       33.70      4.86 o 
  -3   3  11        3.32        3.65      1.02 o 
  -2   3  11       28.27       23.83      2.98 o 
  -1   3  11      414.93      407.88      9.49 o 
   0   3  11      132.87      138.27      4.14 o 
   1   3  11       22.53       20.20      3.25 o 
   2   3  11        0.43        2.87      1.26 o 
   3   3  11       11.95       13.68      2.05 o 
   4   3  11      352.63      363.76     11.36 o 
   5   3  11       72.19       72.17      4.68 o 
   6   3  11        1.16        1.71      3.35 o 
   7   3  11        1.71        2.91      1.49 o 
   8   3  11       13.99       12.31      3.24 o 
  -6   4  11        5.67        2.30      1.29 o 
  -5   4  11        9.73       11.94      2.55 o 
  -4   4  11       50.58       50.28      7.28 o 
  -3   4  11       32.86       29.54      2.34 o 
  -2   4  11       30.86       27.06      3.88 o 
  -1   4  11       47.35       36.08      3.28 o 
   0   4  11        1.92        1.54      1.13 o 
   1   4  11      271.50      279.42      9.07 o 
   2   4  11      100.47      106.33      4.06 o 
   3   4  11      103.21       93.56      3.20 o 
   4   4  11       15.07       16.96      2.26 o 
   5   4  11       28.21       28.18      2.90 o 
   6   4  11       36.52       32.52      5.89 o 
   7   4  11       32.79       36.01      6.87 o 
   8   4  11        6.23        7.20      5.38 o 
  -6   5  11        1.46        1.39      2.46 o 
  -5   5  11       40.29       38.96      4.65 o 
  -4   5  11      143.62      158.27      9.93 o 
  -3   5  11        2.62        2.10      0.90 o 
  -2   5  11       23.79       20.80      4.98 o 
  -1   5  11      206.35      203.18      8.76 o 
   0   5  11      224.12      239.45      8.98 o 
   1   5  11       58.87       61.89      3.64 o 
   2   5  11       17.04       14.46      2.22 o 
   3   5  11       33.91       31.16      2.66 o 
   4   5  11        3.98        4.20      1.06 o 
   5   5  11      167.71      172.22     13.21 o 
   6   5  11       39.90       37.15      3.56 o 
   7   5  11        0.14        2.23      1.33 o 
  -6   6  11       19.10       19.39      5.54 o 
  -5   6  11        5.64        5.37      2.24 o 
  -4   6  11       73.19       76.82      3.83 o 
  -3   6  11      126.04      134.47      4.72 o 
  -2   6  11       20.67       22.42      2.13 o 
  -1   6  11        4.78        5.40      2.04 o 
   0   6  11      432.37      454.12     11.14 o 
   1   6  11       35.57       36.28      4.30 o 
   2   6  11       16.57       17.26      2.43 o 
   3   6  11       17.02       17.32      2.26 o 
   4   6  11        1.54        8.57      2.58 o 
   5   6  11       65.43       66.90      4.53 o 
   6   6  11       89.20      107.83      5.34 o 
   7   6  11        1.28        2.05      1.12 o 
  -5   7  11       62.91       47.88      9.61 o 
  -4   7  11       16.38       16.84      2.50 o 
  -3   7  11       32.74       31.28      4.45 o 
  -2   7  11        6.88        5.33      1.85 o 
  -1   7  11        1.32        4.52      1.77 o 
   0   7  11       51.86       52.45      5.58 o 
   1   7  11       40.31       34.16      3.66 o 
   2   7  11       15.93       15.02      1.93 o 
   3   7  11       10.99       10.54      2.03 o 
   4   7  11        5.80        9.14      2.60 o 
   5   7  11       24.64       27.66      3.86 o 
   6   7  11        4.14        6.58      3.75 o 
  -4   8  11       21.40       24.37      2.45 o 
  -3   8  11       34.16       27.62      4.37 o 
  -2   8  11        1.17        2.86      0.99 o 
  -1   8  11        0.60        3.28      1.32 o 
   0   8  11       91.36       80.16      5.44 o 
   1   8  11      127.36      128.48      7.58 o 
   2   8  11       43.09       50.03     11.05 o 
   3   8  11        2.55        4.30      1.41 o 
   4   8  11        6.93        7.54      1.82 o 
   5   8  11        0.15        0.82      1.20 o 
  -3   9  11       23.34       19.86      4.37 o 
  -2   9  11        1.40        2.63      0.97 o 
  -1   9  11        3.49        4.85      1.99 o 
   0   9  11       18.94       18.25      2.87 o 
   1   9  11      105.97      116.42      4.50 o 
   2   9  11        1.28        3.13      1.05 o 
   3   9  11       16.46       13.20      1.83 o 
   4   9  11        2.45        3.35      2.01 o 
  -1  10  11        0.76        0.51      1.41 o 
   0  10  11        0.14        1.43      1.20 o 
   1  10  11       23.88       19.44      3.15 o 
   2  10  11        1.57        0.54      1.48 o 
   0  -6  12       25.54       21.28      5.29 o 
   1  -6  12       46.38       32.95      6.26 o 
  -2  -5  12       62.57       60.22     12.80 o 
  -1  -5  12        6.44        5.51      2.43 o 
   0  -5  12       29.57       19.11      3.90 o 
   1  -5  12      113.94       98.71      8.51 o 
   2  -5  12        6.06        4.72      1.68 o 
   3  -5  12        4.99        5.39      1.62 o 
   4  -5  12       42.80       36.23      6.39 o 
  -4  -4  12       11.59       10.32      2.35 o 
  -3  -4  12       48.20       40.80      7.10 o 
  -2  -4  12      145.39      159.85      7.52 o 
  -1  -4  12       27.62       28.32      3.67 o 
   0  -4  12       34.92       35.79      4.67 o 
   1  -4  12        0.60        2.22      2.42 o 
   2  -4  12      188.66      219.03      7.80 o 
   3  -4  12       94.11       98.21      5.45 o 
   4  -4  12        4.06        2.62      1.43 o 
   5  -4  12       18.35       18.53      6.06 o 
  -4  -3  12       57.32       65.05     10.92 o 
  -3  -3  12      111.80      117.95     11.52 o 
  -2  -3  12       66.18       64.45      8.97 o 
  -1  -3  12        0.92        2.08      1.42 o 
   0  -3  12        3.39        3.30      1.11 o 
   1  -3  12      123.94      121.96      4.53 o 
   2  -3  12      196.80      199.89      5.08 o 
   3  -3  12       40.02       33.28      5.89 o 
   4  -3  12       28.37       22.59      3.77 o 
   5  -3  12       42.45       33.17      7.24 o 
   6  -3  12       26.88       35.04      5.33 o 
  -5  -2  12        1.18        6.01      1.71 o 
  -4  -2  12       19.97       18.25      4.28 o 
  -3  -2  12       75.69       77.33     10.35 o 
  -2  -2  12       24.20       24.97      2.99 o 
  -1  -2  12       32.15       29.31      3.77 o 
   0  -2  12        1.90        2.61      1.15 o 
   1  -2  12        7.90        5.58      1.32 o 
   2  -2  12      172.22      174.02      4.83 o 
   3  -2  12       62.57       80.82      6.43 o 
   4  -2  12       16.88       18.80      2.95 o 
   5  -2  12       33.64       28.69      9.43 o 
   6  -2  12       22.18       21.10      4.90 o 
  -5  -1  12        0.62       -0.44      1.01 o 
  -4  -1  12        2.29        1.95      2.32 o 
  -3  -1  12       86.14       84.23      8.56 o 
  -2  -1  12      148.42      153.54      6.75 o 
  -1  -1  12      112.16      101.87      4.10 o 
   0  -1  12        2.60        2.09      0.96 o 
   1  -1  12        4.95       10.35      1.93 o 
   2  -1  12      113.67      113.86      7.36 o 
   3  -1  12      185.02      168.66      4.35 o 
   4  -1  12       65.13       55.98      3.58 o 
   5  -1  12        0.54        3.66      1.55 o 
   6  -1  12       14.30       11.58      2.22 o 
   7  -1  12       19.40       21.73      6.24 o 
  -6   0  12        1.64        3.60      1.80 o 
  -5   0  12        0.53        5.39      1.83 o 
  -4   0  12       21.79       16.43      4.30 o 
  -3   0  12      263.49      292.02     14.58 o 
  -2   0  12      328.94      345.40      7.29 o 
  -1   0  12       12.12       12.16      2.01 o 
   0   0  12        0.47        2.43      1.11 o 
   1   0  12       12.40        9.83      2.04 o 
   2   0  12      141.00      138.55      4.09 o 
   3   0  12      118.51      131.81      3.88 o 
   4   0  12        1.11        0.62      0.79 o 
   5   0  12        8.87        8.11      3.13 o 
   6   0  12       84.52      118.40      6.04 o 
   7   0  12        6.71       14.85      4.79 o 
  -6   1  12       21.94       22.29      4.95 o 
  -5   1  12       12.16        9.60      2.67 o 
  -4   1  12        1.37        2.08      0.94 o 
  -3   1  12      111.87      121.88      8.71 o 
  -2   1  12       97.99      107.48      6.13 o 
  -1   1  12       35.71       25.56      3.52 o 
   0   1  12       35.79       31.62      3.17 o 
   1   1  12       15.08       15.03      1.81 o 
   2   1  12       31.28       31.99      4.39 o 
   3   1  12      118.71      116.09      5.13 o 
   4   1  12        5.49        9.07      1.30 o 
   5   1  12        7.95        8.28      2.97 o 
   6   1  12       18.36       17.92      3.60 o 
   7   1  12       87.61       86.40     19.47 o 
  -6   2  12       29.87       24.74      4.87 o 
  -5   2  12        2.55        0.75      2.32 o 
  -4   2  12        2.13        3.16      1.63 o 
  -3   2  12      205.61      228.90     12.83 o 
  -2   2  12      231.10      233.09      6.27 o 
  -1   2  12        1.50        1.63      1.20 o 
   0   2  12        4.37        2.45      0.92 o 
   1   2  12       22.90       22.17      3.03 o 
   2   2  12       26.57       30.09      3.14 o 
   3   2  12       38.13       34.84      4.15 o 
   4   2  12       50.34       48.93      5.90 o 
   5   2  12       74.05       76.76      6.45 o 
   6   2  12       26.56       26.14      4.23 o 
   7   2  12        9.66        5.92      2.18 o 
  -6   3  12       29.00       23.76      4.48 o 
  -5   3  12        5.57        4.18      1.34 o 
  -4   3  12        0.25        1.28      1.27 o 
  -3   3  12        0.68        3.16      1.17 o 
  -2   3  12      133.89      138.40      5.06 o 
  -1   3  12      103.03      106.28      3.94 o 
   0   3  12        0.65        2.35      1.26 o 
   1   3  12       80.02       78.87      3.23 o 
   2   3  12       75.55       70.48      3.65 o 
   3   3  12       73.77       65.74      5.88 o 
   4   3  12      104.71       99.21      6.06 o 
   5   3  12        0.35        1.46      2.99 o 
   6   3  12        1.42        5.23      2.03 o 
   7   3  12       35.59       24.44      5.69 o 
  -6   4  12       18.55       19.07      3.54 o 
  -5   4  12        5.03        7.82      2.10 o 
  -4   4  12       40.09       43.55      6.68 o 
  -3   4  12       19.43       25.14      2.20 o 
  -2   4  12      258.75      273.83      5.12 o 
  -1   4  12       74.04       77.60      3.85 o 
   0   4  12        1.83        2.17      1.26 o 
   1   4  12       73.69       72.96      5.61 o 
   2   4  12       13.33       13.56      2.07 o 
   3   4  12       23.38       20.22      1.99 o 
   4   4  12        2.48        1.04      1.79 o 
   5   4  12        4.46        8.00      2.46 o 
   6   4  12       19.75       19.29      3.38 o 
   7   4  12        4.31        3.85      1.48 o 
  -5   5  12        1.16       -0.39      1.88 o 
  -4   5  12        2.42        3.26      1.97 o 
  -3   5  12       75.88       69.83      3.11 o 
  -2   5  12       61.99       56.29      4.63 o 
  -1   5  12        0.44        0.72      1.40 o 
   0   5  12        7.80        6.90      1.67 o 
   1   5  12       57.24       53.99      4.66 o 
   2   5  12       21.98       21.18      2.55 o 
   3   5  12        1.43        1.98      0.72 o 
   4   5  12        2.33        1.09      1.22 o 
   5   5  12       29.80       32.14      4.77 o 
   6   5  12       34.28       33.32      3.24 o 
   7   5  12        6.65        5.50      1.93 o 
  -5   6  12       42.08       35.38      4.14 o 
  -4   6  12        6.54        3.79      2.66 o 
  -3   6  12       18.28       17.27      2.20 o 
  -2   6  12       32.05       33.18      3.85 o 
  -1   6  12      180.97      189.45      7.53 o 
   0   6  12        1.59        5.81      1.56 o 
   1   6  12        1.91        2.05      1.38 o 
   2   6  12       88.54       92.41      4.40 o 
   3   6  12       14.53       13.68      2.22 o 
   4   6  12       25.23       31.37      6.08 o 
   5   6  12       24.81       29.86      4.50 o 
   6   6  12        7.39        7.36      2.37 o 
  -4   7  12        5.48        4.32      3.47 o 
  -3   7  12       51.16       53.52     11.97 o 
  -2   7  12        0.38        1.41      0.97 o 
  -1   7  12        0.44        3.59      0.89 o 
   0   7  12        0.15        1.92      1.26 o 
   1   7  12        1.13        2.76      1.14 o 
   2   7  12      138.18      162.50     15.57 o 
   3   7  12        5.68        5.69      2.22 o 
   4   7  12       17.76       17.32      3.00 o 
   5   7  12        7.78       10.21      4.29 o 
  -3   8  12        1.00        2.18      1.22 o 
  -2   8  12        5.35        3.38      1.26 o 
  -1   8  12        0.78        1.43      1.00 o 
   0   8  12       27.20       23.80      2.88 o 
   1   8  12       36.97       29.69      3.86 o 
   2   8  12        0.23        5.09      1.52 o 
   3   8  12        7.97        4.96      1.85 o 
   4   8  12       26.37       30.20      9.06 o 
  -1   9  12        6.10        7.34      2.24 o 
   0   9  12        1.14        2.75      1.29 o 
   1   9  12        1.01        2.14      1.04 o 
   2   9  12       14.29       14.19      2.57 o 
  -2  -4  13       34.70       33.03      5.46 o 
  -1  -4  13       18.95       21.26      5.46 o 
   0  -4  13       82.37       81.96     10.18 o 
   1  -4  13        8.87        7.71      1.85 o 
   2  -4  13       28.07       27.03      4.99 o 
   3  -4  13       51.78       34.80      7.07 o 
  -3  -3  13        1.87        2.30      1.56 o 
  -2  -3  13      106.19      117.83      5.84 o 
  -1  -3  13      110.11      127.23      7.89 o 
   0  -3  13        0.44        1.68      0.72 o 
   1  -3  13       11.94        8.70      1.57 o 
   2  -3  13       25.83       22.31      5.74 o 
   3  -3  13       36.31       31.41      2.57 o 
   4  -3  13       78.19       79.88      4.32 o 
  -4  -2  13       38.52       34.50      3.78 o 
  -3  -2  13        5.63        7.21      1.93 o 
  -2  -2  13        1.19        0.76      0.96 o 
  -1  -2  13       57.50       50.81      8.57 o 
   0  -2  13       52.38       48.16      6.03 o 
   1  -2  13       17.43       14.70      1.99 o 
   2  -2  13        0.87        2.73      2.03 o 
   3  -2  13       12.79        7.51      4.27 o 
   4  -2  13       70.04       57.24      5.45 o 
   5  -2  13       78.14       74.69     16.07 o 
  -4  -1  13        0.52        3.42      2.31 o 
  -3  -1  13        5.05        5.65      2.27 o 
  -2  -1  13       10.39        9.34      2.28 o 
  -1  -1  13      208.04      249.48     18.93 o 
   0  -1  13       48.03       58.17      6.06 o 
   1  -1  13        4.62        4.25      2.03 o 
   2  -1  13       45.58       40.28      1.87 o 
   3  -1  13       32.10       34.20      2.25 o 
   4  -1  13       51.95       62.45      7.71 o 
   5  -1  13       46.10       45.38      9.08 o 
   6  -1  13        0.33        2.03      2.15 o 
  -5   0  13       49.07       37.75      7.96 o 
  -4   0  13        9.63        6.78      1.82 o 
  -3   0  13       12.96        4.58      2.31 o 
  -2   0  13       30.74       30.74      5.17 o 
  -1   0  13      223.79      219.37      6.23 o 
   0   0  13      259.33      264.65      6.78 o 
   1   0  13        2.48        2.62      0.90 o 
   2   0  13        0.99        3.18      0.87 o 
   3   0  13        8.84        6.93      1.36 o 
   4   0  13       18.71       17.12      1.98 o 
   5   0  13       22.49       19.02      4.26 o 
   6   0  13       12.62       10.72      4.51 o 
  -5   1  13       63.47       71.00      7.80 o 
  -4   1  13        0.35        3.10      1.29 o 
  -3   1  13        3.43        2.31      1.32 o 
  -2   1  13       26.17       23.44      3.30 o 
  -1   1  13       72.40       84.62      3.55 o 
   0   1  13       81.39       83.52      6.15 o 
   1   1  13        3.54        3.85      1.13 o 
   2   1  13        3.47        2.03      1.28 o 
   3   1  13       11.46        8.48      1.43 o 
   4   1  13       14.29       15.68      2.16 o 
   5   1  13       60.17       52.90      8.21 o 
   6   1  13       27.26       22.51      6.50 o 
  -5   2  13       41.04       34.28      6.19 o 
  -4   2  13       18.71       16.11      5.60 o 
  -3   2  13       11.71       11.15      2.24 o 
  -2   2  13        3.64        4.61      1.53 o 
  -1   2  13       89.85       97.18      6.10 o 
   0   2  13       85.51      103.28      4.27 o 
   1   2  13       11.46       16.36      1.99 o 
   2   2  13        1.71        6.11      1.83 o 
   3   2  13       77.11       74.16      5.12 o 
   4   2  13       35.63       33.63      4.65 o 
   5   2  13        7.70        9.42      3.64 o 
   6   2  13       26.41       25.71      3.57 o 
  -5   3  13       29.61       26.49      3.48 o 
  -4   3  13        9.51        7.14      5.99 o 
  -3   3  13        0.21        1.50      1.82 o 
  -2   3  13        4.71        3.33      1.13 o 
  -1   3  13       20.36       21.25      2.76 o 
   0   3  13      138.72      158.31      7.04 o 
   1   3  13      113.36      125.27      4.59 o 
   2   3  13        0.75        2.08      1.29 o 
   3   3  13        9.24        5.61      1.32 o 
   4   3  13       29.59       31.75      8.48 o 
   5   3  13       47.83       40.16      6.03 o 
   6   3  13       17.16       20.21      2.42 o 
  -5   4  13       48.08       39.24     10.34 o 
  -4   4  13        2.93        2.95      1.38 o 
  -3   4  13       17.97       19.14      5.54 o 
  -2   4  13        8.45        4.87      1.11 o 
  -1   4  13       76.41       69.89      4.64 o 
   0   4  13       70.67       79.05      5.64 o 
   1   4  13       15.11       13.83      1.76 o 
   2   4  13        0.23        2.11      1.08 o 
   3   4  13       68.12       61.72      5.05 o 
   4   4  13       41.78       43.20      3.62 o 
   5   4  13        0.73        5.14      1.57 o 
   6   4  13        1.07        2.12      1.42 o 
  -4   5  13        5.39        6.87      2.18 o 
  -3   5  13        0.12        5.04      3.29 o 
  -2   5  13        0.77        2.75      0.99 o 
  -1   5  13       59.58       57.85      3.04 o 
   0   5  13       30.92       29.80      3.03 o 
   1   5  13        2.42        4.28      1.35 o 
   2   5  13       24.47       22.16      2.44 o 
   3   5  13        8.63        7.11      2.31 o 
   4   5  13       11.63        8.88      2.74 o 
   5   5  13        7.35       12.14      2.59 o 
   6   5  13        4.33        1.50      2.23 o 
  -4   6  13       11.60        5.17      3.83 o 
  -3   6  13       10.36        5.53      1.84 o 
  -2   6  13        6.87        4.39      1.75 o 
  -1   6  13       19.55       19.22      2.70 o 
   0   6  13       12.48        7.54      1.89 o 
   1   6  13       19.58       19.68      3.55 o 
   2   6  13       23.71       23.02      2.70 o 
   3   6  13        0.60        4.06      2.06 o 
   4   6  13       11.85       15.77      2.46 o 
   5   6  13        4.13        1.63      1.92 o 
  -3   7  13       10.05        4.87      2.88 o 
  -2   7  13        3.55        3.17      1.11 o 
  -1   7  13       11.91        2.73      1.64 o 
   0   7  13        4.49        5.18      1.23 o 
   1   7  13        4.76        5.38      1.58 o 
   2   7  13        4.59        2.57      0.74 o 
   3   7  13        2.01        4.79      1.68 o 
   4   7  13       70.74       83.06      6.19 o 
  -1   8  13       20.76       18.28      2.56 o 
   0   8  13        7.13        5.61      1.28 o 
   1   8  13        0.09        0.94      0.95 o 
   2   8  13       16.12       14.44      2.71 o 
   0  -3  14       38.28       39.45      9.44 o 
   1  -3  14        7.72        8.28      2.03 o 
   2  -3  14       38.17       32.52      7.49 o 
  -2  -2  14       26.60       24.74      4.17 o 
  -1  -2  14        2.35        5.94      2.16 o 
   0  -2  14        3.16        2.76      1.14 o 
   1  -2  14      147.73      159.01     10.98 o 
   2  -2  14       22.91       19.71      2.67 o 
   3  -2  14        1.67        1.52      1.20 o 
  -3  -1  14       12.05       15.62      3.27 o 
  -2  -1  14        1.09        1.35      1.06 o 
  -1  -1  14        5.58        4.82      1.62 o 
   0  -1  14       37.80       38.71      7.77 o 
   1  -1  14       94.54       92.46     10.81 o 
   2  -1  14       20.17       19.17      3.39 o 
   3  -1  14        0.93        3.26      1.10 o 
   4  -1  14        8.62        6.86      3.18 o 
  -3   0  14       69.41       76.51      9.99 o 
  -2   0  14       33.59       30.31      7.85 o 
  -1   0  14       23.14       17.14      2.67 o 
   0   0  14       13.37       11.89      2.30 o 
   1   0  14       94.02      100.72      9.72 o 
   2   0  14       66.91       65.46      7.64 o 
   3   0  14        4.23        4.69      1.17 o 
   4   0  14       18.59       16.68      4.16 o 
   5   0  14        0.49        1.64      1.36 o 
  -3   1  14       74.82       81.42     12.13 o 
  -2   1  14        3.23        2.36      1.47 o 
  -1   1  14        2.41        0.47      1.50 o 
   0   1  14       53.66       65.04     12.00 o 
   1   1  14       37.78       34.61      4.62 o 
   2   1  14       40.83       42.28      4.44 o 
   3   1  14        1.48        3.21      0.78 o 
   4   1  14        0.37        2.47      2.65 o 
   5   1  14        2.64        4.70      2.72 o 
  -3   2  14       52.53       50.48      4.75 o 
  -2   2  14       11.19        6.51      2.02 o 
  -1   2  14        1.62        4.40      2.04 o 
   0   2  14        8.38        5.83      1.47 o 
   1   2  14       42.94       42.38      7.10 o 
   2   2  14       71.26       69.57      5.46 o 
   3   2  14        0.30        2.38      0.86 o 
   4   2  14        1.99        3.18      1.25 o 
   5   2  14       51.18       45.78      9.42 o 
  -3   3  14       23.00       24.80      3.65 o 
  -2   3  14        1.60        1.12      1.47 o 
  -1   3  14       13.58       12.19      1.71 o 
   0   3  14       36.87       35.38      4.66 o 
   1   3  14       40.85       36.85      4.96 o 
   2   3  14       22.28       31.24      5.63 o 
   3   3  14       79.46       78.41      7.86 o 
   4   3  14        2.12        1.93      3.11 o 
   5   3  14        4.95        6.79      2.40 o 
  -3   4  14       10.29       10.12      2.98 o 
  -2   4  14        0.53        3.42      1.90 o 
  -1   4  14        2.97        5.79      2.41 o 
   0   4  14       28.63       24.32      4.29 o 
   1   4  14       97.45      117.04     10.37 o 
   2   4  14       24.52       23.49      2.62 o 
   3   4  14        5.09        1.64      1.08 o 
   4   4  14       17.03       14.15      2.54 o 
   5   4  14        7.64       12.82      2.49 o 
  -3   5  14       35.81       47.85      8.85 o 
  -2   5  14       21.05       16.67      2.83 o 
  -1   5  14        1.82        1.48      0.89 o 
   0   5  14        0.82        0.70      0.50 o 
   1   5  14       18.62       16.47      2.71 o 
   2   5  14       24.54       21.54      3.12 o 
   3   5  14       14.43       10.85      2.22 o 
   4   5  14        0.91        3.72      1.92 o 
  -2   6  14        0.17        1.30      6.90 o 
  -1   6  14        0.85        4.00      2.68 o 
   0   6  14        0.39        2.79      1.30 o 
   1   6  14       52.56       55.14      5.58 o 
   2   6  14        7.10        4.58      1.41 o 
   3   6  14        1.44        2.00      1.86 o 
   0   7  14        0.92        1.65      0.74 o 
   1   7  14        1.07        2.53      1.58 o 
   2   7  14        9.49        7.29      2.09 o 
  -1   0  15       39.79       25.43      9.11 o 
   0   0  15        3.00        1.85      1.77 o 
   1   0  15       22.80       17.91      2.25 o 
   2   0  15       74.71       84.60      7.65 o 
  -1   1  15       49.88       39.54      7.22 o 
   0   1  15        0.75        2.11      0.88 o 
   1   1  15        1.07        2.42      0.80 o 
   2   1  15        4.42        0.88      0.72 o 
   3   1  15       29.03       25.44      3.84 o 
  -1   2  15       29.86       30.67      5.69 o 
   0   2  15        3.37        5.27      1.33 o 
   1   2  15        5.15        3.56      1.43 o 
   2   2  15       22.61       19.66      3.26 o 
   3   2  15       47.66       38.41      7.94 o 
  -1   3  15        2.88        3.47      2.02 o 
   0   3  15        1.27        2.81      2.18 o 
   1   3  15        5.61        2.25      1.54 o 
   2   3  15       53.47       50.69      3.14 o 
   3   3  15        9.12        6.36      1.95 o 
  -1   4  15       27.84       30.10      5.40 o 
   0   4  15       16.93       14.88      1.96 o 
   1   4  15       10.25       15.93      2.40 o 
   2   4  15       10.18       11.95      2.42 o 
   1   5  15        1.68        3.20      1.44 o 
                                                 
